# Supplementary material for: Causal Effect of Dietary Patterns on Cerebral Small Vessel Disease: A Mendelian Randomization Study
Source: Food Sci Nutr. 2026 Feb 4;14(2):e71374. doi: 10.1002/fsn3.71374 (PMC12872118; doi:10.1002/fsn3.71374)
Supplement: Supplementary file 1 — Table S1: fsn371374‐sup‐0001‐Tables.xls. [file FSN3-14-e71374-s001.xls]

## Sheet: Table1
	Table 1 The positive results of MR analysis for associations between 32 dietary intake and CSVD.
	Outcome	Exposure	Method	SNPs	beta	se	P-value	Io_ci	up_ci	P_FDR
	WMH	Polyunsaturated fatty acid levels	MR Egger	64	-0.143873	0.0529176	0.00848632	-0.247591	-0.0401542	0.0330874
			Weighted median	64	-0.0936941	0.0413921	0.0236003	-0.174822	-0.0125656	0.0393339
			Inverse variance weighted	64	-0.0701525	0.0283172	0.013235	-0.125654	-0.0146508	0.0330874
			Simple mode	64	-0.191254	0.0901003	0.0377173	-0.367851	-0.0146573	0.0471466
			Weighted mode	64	-0.109966	0.0618668	0.0803179	-0.231225	0.0112926	0.0803179
	any BMB	Iron || id:ieu-a-1049	MR Egger	10	0.257242	0.144907	0.113775	-0.0267744	0.541259	0.142219
			Weighted median	10	0.217001	0.114862	0.0588607	-0.00812853	0.442131	0.104258
			Inverse variance weighted	10	0.246867	0.0932565	0.00811655	0.0640842	0.42965	0.0405828
			Simple mode	10	0.195961	0.176654	0.296062	-0.15028	0.542203	0.296062
			Weighted mode	10	0.226185	0.106453	0.0625547	0.0175364	0.434834	0.104258
	deep-BMB	Iron || id:ieu-a-1049	MR Egger	10	0.388226	0.244238	0.150601	-0.0904796	0.866932	0.168703
			Weighted median	10	0.398902	0.190913	0.0366678	0.0247125	0.773092	0.0916696
			Inverse variance weighted	10	0.414328	0.152589	0.00662136	0.115252	0.713403	0.0331068
			Simple mode	10	0.467005	0.312032	0.168703	-0.144578	1.07859	0.168703
			Weighted mode	10	0.392948	0.188404	0.06665	0.0236762	0.76222	0.111083
	lobar-BMB	Monounsaturated fatty acid levels || id:ebi-a-GCST90092928	MR Egger	52	-0.493413	0.193858	0.0140519	-0.873374	-0.113452	0.0351298
			Weighted median	52	-0.277804	0.16643	0.0950787	-0.604006	0.0483986	0.134511
			Inverse variance weighted	52	-0.29815	0.114742	0.00936467	-0.523043	-0.0732563	0.0351298
			Simple mode	52	-0.312193	0.303484	0.308477	-0.907022	0.282636	0.308477
			Weighted mode	52	-0.263056	0.16061	0.107609	-0.577852	0.0517406	0.134511

## Sheet: Table2
Table2a Heterogeneity testing with Positive Results.
Outcome	Exposure	Method	Q	Q_pval
WMH volume	Polyunsaturated fatty acid levels	MR Egger	71.8586	0.183665
		Inverse variance weighted	74.9778	0.143523
any BMB	Iron || id:ieu-a-1049	MR Egger	2.1005	0.977775
		Inverse variance weighted	2.10926	0.98962
deep-BMB	Iron || id:ieu-a-1049	MR Egger	7.17961	0.517384
		Inverse variance weighted	7.19834	0.616478
lobar-BMB	Monounsaturated fatty acid levels || id:ebi-a-GCST90092928	MR Egger	53.934	0.326415
		Inverse variance weighted	55.6088	0.305424
Table 2b Pleiotropy testing with Positive Results.
Outcome	Exposure	egger_intercept	se	P-value
WMH	Polyunsaturated fatty acid levels	0.00510628	0.00311262	0.105964
BMB	Iron || id:ieu-a-1049	-0.00142641	0.0152477	0.927768
deep-BMB	Iron || id:ieu-a-1049	0.00331963	0.0242545	0.894518
lobar-BMB	Monounsaturated fatty acid levels || id:ebi-a-GCST90092928	0.0131389	0.0105443	0.218549

## Sheet: TableS1
Table S1. Detailed information of the studies and datasets used in the present study.
Exposure/Outcome		GWAS ID/ Consortium	Population	Sample size(cases/controls)	Number of SNPs	Web source
Exposure	Alcohol intake frequency	ukb-b-5779	European	462346	9851867	https://gwas.mrcieu.ac.uk/
	Beef intake	ukb-b-2862	European	461053	9851867	https://gwas.mrcieu.ac.uk/
	Bread intake	ukb-b-11348	European	452236	9851867	https://gwas.mrcieu.ac.uk/
	Calcium	ukb-b-8951	European	64979	9851867	https://gwas.mrcieu.ac.uk/
	Cereal intake	ukb-b-15926	European	441640	9,851,867	https://gwas.mrcieu.ac.uk/
	Cheese intake	ukb-b-1489	European	451486	9851867	https://gwas.mrcieu.ac.uk/
	Coffee intake	ukb-b-5237	European	428860	9851867	https://gwas.mrcieu.ac.uk/
	Cooked vegetable intake	ukb-b-8089	European	448651	9851867	https://gwas.mrcieu.ac.uk/
	Copper	ieu-a-1073	European	2603	2543646	https://gwas.mrcieu.ac.uk/
	Dried fruit intake	ukb-b-16576	European	421764	9851867	https://gwas.mrcieu.ac.uk/
	Fresh fruit intake	ukb-b-3881	European	446462	9851867	https://gwas.mrcieu.ac.uk/
	Iron	ieu-a-1049	European	23986	2096457	https://gwas.mrcieu.ac.uk/
	lamb/mutton intake	ukb-b-14179	European	460006	9851867	https://gwas.mrcieu.ac.uk/
	Magnesium	ukb-b-7372	European	64979	9851867	https://gwas.mrcieu.ac.uk/
	Monounsaturated fatty acid levels	ebi-a-GCST90092928	European	335591	10894596	https://gwas.mrcieu.ac.uk/
	Non-oily fish intake	ukb-b-17627	European	460880	9851867	https://gwas.mrcieu.ac.uk/
	Oily fish intake	ukb-b-2209	European	460443	9851867	https://gwas.mrcieu.ac.uk/
	Polyunsaturated fatty acid levels	ebi-a-GCST90092939	European	115006	11590399	https://gwas.mrcieu.ac.uk/
	pork intake	ukb-b-5640	European	460162	9851867	https://gwas.mrcieu.ac.uk/
	Poultry intake	ukb-b-8006	European	461900	9851867	https://gwas.mrcieu.ac.uk/
	Processed meat intake	ukb-b-6324	European	461981	9851867	https://gwas.mrcieu.ac.uk/
	Salad / raw vegetable intake	ukb-b-1996	European	435435	9851867	https://gwas.mrcieu.ac.uk/
	Salt added to food	ukb-b-8121	European	462630	9851867	https://gwas.mrcieu.ac.uk/
	Selenium	ukb-b-19158	European	115006	11590399	https://gwas.mrcieu.ac.uk/
	Tea intake	ukb-b-6066	European	447485	9851867	https://gwas.mrcieu.ac.uk/
	Vitamin and mineral supplements: Vitamin A	ukb-a-458	European	335591	10894596	https://gwas.mrcieu.ac.uk/
	Vitamin and mineral supplements: Vitamin B	ukb-a-460	European	335591	10894596	https://gwas.mrcieu.ac.uk/
	Vitamin and mineral supplements: Vitamin C	ukb-a-461	European	335591	10894596	https://gwas.mrcieu.ac.uk/
	Vitamin and mineral supplements: Vitamin D	ukb-a-462	European	335591	10894596	https://gwas.mrcieu.ac.uk/
	Vitamin and mineral supplements: Vitamin E	ukb-a-463	European	335591	10894596	https://gwas.mrcieu.ac.uk/
	Water intake	ukb-b-14898	European	427588	9851867	https://gwas.mrcieu.ac.uk/
	Zinc	ieu-a-1079	European	2603	2543610	https://gwas.mrcieu.ac.uk/
Outcome	white matter hyperintensities vlome(WMH volume)	UK Biobank	European	18381	9733965	https://cd.hugeamp.org/
	fractional anisotropy (FA)	UK Biobank	European	17663	9735097	https://cd.hugeamp.org/
	mean diffusivity (MD)	UK Biobank	European	17467	9735314	https://cd.hugeamp.org/
	Brain microbleeds, any (any-BMB)	CHARGE	Multiethnic/mainly European, 94%)	3556/22306	6808001	https://cd.hugeamp.org/
	Brain microbleeds, strictly deep (Deep-BMB)	CHARGE	European	1293/22306	5802478	https://cd.hugeamp.org/
	Brain microbleeds, strictly lobar (Lobar-BMB)	CHARGE	European	2179/22306	5802478	https://cd.hugeamp.org/
	white matter perivascular spaces (WMH-PVS)	CHARGE	European	9,317/29,281	8781791	https://www.ebi.ac.uk/gwas/
	basal ganglia perivascular spaces (BG-PVS)	CHARGE	European	8,950 /29,953	8677059	https://www.ebi.ac.uk/gwas/
	hippocampal perivascular spaces (HIP-PVS)	CHARGE	European	9,163/29,708	8711634	https://www.ebi.ac.uk/gwas/
	lacunar stroke(LS)	ISGC	European	6030/219,389	6909434	https://www.ebi.ac.uk/gwas/
	Table. Characteristics of the Genome-Wide Association Studies
Phenotype	Source	Sample size (cases/controls)	Ancestry	Year	SNPs	PubMed ID	Covariates	Source GWAS
Lacunar stroke	ISGC	6030/219,389	EUR	2021	6909434	33773637	PCs	Traylor M, et al. Lancet Neurol. 2021. May;20(5):351-361. doi: 10.1016/S1474-4422(21)00031-4.
White matter hyperintensityb	UK Biobank	18381	EUR	2020	9733965	32358547	Age, sex, genotyping array, study site, the first 10 PCs, and MRI head motion	Persyn E, et al.Nat Commun. 2020 May 1;11(1):2175. doi: 10.1038/s41467-020-15932-3.
Fractional anisotropy	UK Biobank	17663	EUR	2020	9735097	32358547	Age, sex, genotyping array, study site, the first 10 PCs, and MRI head motion	Persyn E, et al.Nat Commun. 2020 May 1;11(1):2175. doi: 10.1038/s41467-020-15932-3.
Mean diffusivity	UK Biobank	17467	EUR	2020	9735314	32358547	Age, sex, genotyping array, study site, the first 10 PCs, and MRI head motion	Persyn E, et al.Nat Commun. 2020 May 1;11(1):2175. doi: 10.1038/s41467-020-15932-3.
Brain microbleeds, any (any-BMB)	CHARGE	3,556/22,306	Multiethnic (94.2% European)	2020	6808001	32913026	Age, sex, intracranial volume, PCs, and study site	Knol MJ et al. Neurology. 2020 Dec 15;95(24):e3331-e3343. doi: 10.1212/WNL.0000000000010852.
Brain microbleeds, strictly deep (Deep-BMB)	CHARGE	1,293/22,306	Multiethnic/mainly European, 94%)	2020	6386864	32913026	Age, sex, intracranial volume, PCs, and study site	Knol MJ et al. Neurology. 2020 Dec 15;95(24):e3331-e3343. doi: 10.1212/WNL.0000000000010852.
Brain microbleeds, strictly lobar (Lobar-BMB)	CHARGE	2,179/22,306	EUR	2020	5802478	32913026	Age, sex, intracranial volume, PCs, and study site	Knol MJ et al. Neurology. 2020 Dec 15;95(24):e3331-e3343. doi: 10.1212/WNL.0000000000010852.
White matter perivascular spaces (WM-PVS)		9,317/29,281	European	2023	8781791	37069360	Age, sex, intracranial volume, PCs, and study site	Nat Med. 2023 Apr;29(4):950-962. doi: 10.1038/s41591-023-02268-w.
Basal ganglia perivascular spaces (BG-PVS)		8,950 /29,953	European	2023	8677059	37069360	Age, sex, intracranial volume, PCs, and study site	Nat Med. 2023 Apr;29(4):950-962. doi: 10.1038/s41591-023-02268-w.
Hippocampal perivascular spaces (HIP-PVS)		9,163/29,708	European	2023	8711634	37069360	Age, sex, intracranial volume, PCs, and study site	Nat Med. 2023 Apr;29(4):950-962. doi: 10.1038/s41591-023-02268-w.

## Sheet: TableS2
TableS2. SNPs selected as IVs for diets in European population.
Exposure	Id.exposure	chr.exposure	pos.exposure	samplesize.exposure	SNP	effect_allele.exposure	other_allele.exposure	eaf.exposure	pval.exposure	beta.exposure	se.exposure	mr_keep.exposure	F value
Alcohol intake frequency. || id:ukb-b-5779	ukb-b-5779	1	4569436	462346	rs780569	A	T	0.70882	4e-09	0.0198033	0.00336454	TRUE	34.6437
Alcohol intake frequency. || id:ukb-b-5779	ukb-b-5779	1	940096	462346	rs4503294	T	C	0.565333	3.40001e-09	0.0181476	0.00307049	TRUE	34.932
Alcohol intake frequency. || id:ukb-b-5779	ukb-b-5779	1	51218695	462346	rs28787109	A	G	0.40423	7.69999e-09	0.0178107	0.00308461	TRUE	33.3397
Alcohol intake frequency. || id:ukb-b-5779	ukb-b-5779	1	216681000	462346	rs2244598	C	T	0.605114	3.79997e-09	-0.018378	0.00311907	TRUE	34.7173
Alcohol intake frequency. || id:ukb-b-5779	ukb-b-5779	1	35363679	462346	rs4417025	A	G	0.361153	2.69998e-09	-0.0188379	0.00316516	TRUE	35.422
Alcohol intake frequency. || id:ukb-b-5779	ukb-b-5779	1	94051350	462346	rs7514579	C	A	0.232457	4.60002e-08	0.0196672	0.00359788	TRUE	29.8808
Alcohol intake frequency. || id:ukb-b-5779	ukb-b-5779	2	58110969	462346	rs2717063	A	C	0.585731	4.00037e-11	-0.0203704	0.00308457	TRUE	43.6124
Alcohol intake frequency. || id:ukb-b-5779	ukb-b-5779	2	65558588	462346	rs6727281	T	C	0.184023	5.49997e-10	-0.024322	0.00391964	TRUE	38.504
Alcohol intake frequency. || id:ukb-b-5779	ukb-b-5779	2	27741237	462346	rs780094	C	T	0.615206	1.29987e-60	-0.0509938	0.00310506	TRUE	269.709
Alcohol intake frequency. || id:ukb-b-5779	ukb-b-5779	2	97797680	462346	rs13390019	C	T	0.134041	4.30031e-11	0.0296116	0.00449182	TRUE	43.4589
Alcohol intake frequency. || id:ukb-b-5779	ukb-b-5779	2	215402926	462346	rs10188314	T	C	0.470852	7.19946e-11	-0.0197869	0.00303605	TRUE	42.4754
Alcohol intake frequency. || id:ukb-b-5779	ukb-b-5779	2	74226102	462346	rs4241258	T	C	0.13763	1.29999e-08	0.0250636	0.00440325	TRUE	32.3996
Alcohol intake frequency. || id:ukb-b-5779	ukb-b-5779	2	2220795	462346	rs72769229	T	A	0.154942	3.40001e-08	-0.0231352	0.00419154	TRUE	30.4649
Alcohol intake frequency. || id:ukb-b-5779	ukb-b-5779	2	193989223	462346	rs17662759	C	T	0.089115	3.40001e-08	0.0301348	0.00546031	TRUE	30.458
Alcohol intake frequency. || id:ukb-b-5779	ukb-b-5779	2	23887437	462346	rs1991083	T	C	0.679886	6.29941e-12	-0.0223925	0.00325813	TRUE	47.2355
Alcohol intake frequency. || id:ukb-b-5779	ukb-b-5779	2	45139779	462346	rs473098	T	C	0.557689	9.09913e-13	-0.0217406	0.00304345	TRUE	51.0283
Alcohol intake frequency. || id:ukb-b-5779	ukb-b-5779	3	38569463	462346	rs9829192	T	G	0.435133	2.80001e-08	0.0169324	0.00305032	TRUE	30.8139
Alcohol intake frequency. || id:ukb-b-5779	ukb-b-5779	3	49029468	462346	rs76082653	T	C	0.054327	3.80014e-12	0.0464269	0.00668673	TRUE	48.2072
Alcohol intake frequency. || id:ukb-b-5779	ukb-b-5779	3	68408109	462346	rs262240	T	C	0.468553	1.40001e-08	-0.017207	0.00303483	TRUE	32.1471
Alcohol intake frequency. || id:ukb-b-5779	ukb-b-5779	3	85407980	462346	rs9814516	T	G	0.237423	1.59993e-12	-0.0251117	0.00355589	TRUE	49.8719
Alcohol intake frequency. || id:ukb-b-5779	ukb-b-5779	3	71579022	462346	rs7610856	A	C	0.429053	7.70016e-15	-0.023864	0.00307022	TRUE	60.4154
Alcohol intake frequency. || id:ukb-b-5779	ukb-b-5779	3	174213976	462346	rs1515591	G	T	0.383186	4.90004e-09	0.0182303	0.00311635	TRUE	34.2212
Alcohol intake frequency. || id:ukb-b-5779	ukb-b-5779	3	131634826	462346	rs1228589	A	G	0.246133	2.30001e-09	0.0210699	0.00352806	TRUE	35.6659
Alcohol intake frequency. || id:ukb-b-5779	ukb-b-5779	4	55088093	462346	rs28622224	T	C	0.280364	3.2e-08	-0.0186203	0.00336834	TRUE	30.5592
Alcohol intake frequency. || id:ukb-b-5779	ukb-b-5779	4	103198082	462346	rs13135092	G	A	0.083483	1.59993e-15	0.0438341	0.00549884	TRUE	63.5451
Alcohol intake frequency. || id:ukb-b-5779	ukb-b-5779	4	39414993	462346	rs11940694	G	A	0.604193	1e-44	-0.0437138	0.00311609	TRUE	196.796
Alcohol intake frequency. || id:ukb-b-5779	ukb-b-5779	4	3241845	462346	rs362307	T	C	0.074582	8.4004e-14	0.0433047	0.00580219	TRUE	55.704
Alcohol intake frequency. || id:ukb-b-5779	ukb-b-5779	4	100239319	462346	rs1229984	C	T	0.97277	1.39959e-178	-0.261708	0.00918496	TRUE	811.857
Alcohol intake frequency. || id:ukb-b-5779	ukb-b-5779	4	135900688	462346	rs13102973	C	T	0.61881	4.90004e-10	-0.0194072	0.00311875	TRUE	38.7226
Alcohol intake frequency. || id:ukb-b-5779	ukb-b-5779	4	184828533	462346	rs62339673	A	C	0.626705	6.59994e-09	0.0182943	0.00315406	TRUE	33.6428
Alcohol intake frequency. || id:ukb-b-5779	ukb-b-5779	4	25408838	462346	rs34811474	A	G	0.230728	1.89998e-08	-0.0201809	0.00359305	TRUE	31.5467
Alcohol intake frequency. || id:ukb-b-5779	ukb-b-5779	4	55521017	462346	rs2159935	A	G	0.490369	8.30004e-10	-0.0185742	0.00302582	TRUE	37.682
Alcohol intake frequency. || id:ukb-b-5779	ukb-b-5779	4	100290815	462346	rs62305780	G	C	0.102253	9.8992e-22	-0.0485216	0.00506585	TRUE	91.7414
Alcohol intake frequency. || id:ukb-b-5779	ukb-b-5779	5	145615275	462346	rs13178443	T	C	0.276349	3.79997e-08	-0.0186516	0.00338983	TRUE	30.2745
Alcohol intake frequency. || id:ukb-b-5779	ukb-b-5779	5	166830787	462346	rs11750777	A	G	0.209454	3.79997e-08	-0.020493	0.00372613	TRUE	30.2479
Alcohol intake frequency. || id:ukb-b-5779	ukb-b-5779	5	87854395	462346	rs4916723	C	A	0.420617	1.10002e-14	0.0239479	0.00309951	TRUE	59.6965
Alcohol intake frequency. || id:ukb-b-5779	ukb-b-5779	5	144136931	462346	rs461599	C	A	0.462259	2.69998e-10	-0.0191888	0.00303977	TRUE	39.8487
Alcohol intake frequency. || id:ukb-b-5779	ukb-b-5779	5	67824690	462346	rs56194430	T	C	0.16931	3.09999e-08	0.0225403	0.00407148	TRUE	30.6489
Alcohol intake frequency. || id:ukb-b-5779	ukb-b-5779	6	141705482	462346	rs9403297	A	G	0.372967	1.79999e-09	0.0188234	0.00313037	TRUE	36.158
Alcohol intake frequency. || id:ukb-b-5779	ukb-b-5779	6	12903957	462346	rs9349379	G	A	0.405493	3.50002e-10	-0.0193455	0.00308215	TRUE	39.396
Alcohol intake frequency. || id:ukb-b-5779	ukb-b-5779	6	32074804	462346	rs12153855	C	T	0.10497	2.39999e-09	0.0294435	0.00493484	TRUE	35.5986
Alcohol intake frequency. || id:ukb-b-5779	ukb-b-5779	6	98344031	462346	rs9372625	A	G	0.381706	2.90001e-16	-0.0255579	0.00312467	TRUE	66.9024
Alcohol intake frequency. || id:ukb-b-5779	ukb-b-5779	7	73042085	462346	rs62466318	T	C	0.202827	1.39991e-11	-0.0254919	0.0037742	TRUE	45.6199
Alcohol intake frequency. || id:ukb-b-5779	ukb-b-5779	7	153486704	462346	rs2622167	A	G	0.428653	4.60002e-10	-0.0191155	0.0030674	TRUE	38.8356
Alcohol intake frequency. || id:ukb-b-5779	ukb-b-5779	7	1961882	462346	rs73050128	A	C	0.164488	2.1e-10	-0.0260048	0.00409088	TRUE	40.4086
Alcohol intake frequency. || id:ukb-b-5779	ukb-b-5779	7	99872071	462346	rs6943160	C	T	0.208646	3.09999e-08	0.020627	0.00372774	TRUE	30.6183
Alcohol intake frequency. || id:ukb-b-5779	ukb-b-5779	7	141668403	462346	rs4726481	T	G	0.400576	2.29985e-12	0.0217614	0.00310188	TRUE	49.218
Alcohol intake frequency. || id:ukb-b-5779	ukb-b-5779	7	39325802	462346	rs9648478	A	G	0.510245	2.59998e-08	0.0168603	0.00302891	TRUE	30.9855
Alcohol intake frequency. || id:ukb-b-5779	ukb-b-5779	8	30840651	462346	rs2160935	T	C	0.604293	1.40001e-09	-0.018718	0.00309117	TRUE	36.6668
Alcohol intake frequency. || id:ukb-b-5779	ukb-b-5779	8	87214346	462346	rs34440851	T	C	0.157151	4.60002e-08	-0.0226831	0.00415058	TRUE	29.8667
Alcohol intake frequency. || id:ukb-b-5779	ukb-b-5779	8	142615222	462346	rs11787216	T	C	0.369127	2.39994e-14	0.0244162	0.00320078	TRUE	58.1895
Alcohol intake frequency. || id:ukb-b-5779	ukb-b-5779	8	141539923	462346	rs2977454	G	C	0.124072	1.7e-08	-0.0259222	0.00459853	TRUE	31.7765
Alcohol intake frequency. || id:ukb-b-5779	ukb-b-5779	9	16287769	462346	rs74679146	C	T	0.074515	2.5e-08	-0.0320735	0.00575757	TRUE	31.0323
Alcohol intake frequency. || id:ukb-b-5779	ukb-b-5779	10	99715744	462346	rs489062	A	G	0.437454	4.90004e-08	0.0166498	0.00305291	TRUE	29.7434
Alcohol intake frequency. || id:ukb-b-5779	ukb-b-5779	10	133761285	462346	rs34473884	A	G	0.24819	6.19998e-09	-0.0203615	0.00350346	TRUE	33.7773
Alcohol intake frequency. || id:ukb-b-5779	ukb-b-5779	10	102626510	462346	rs61873510	T	G	0.32785	6.90001e-10	0.0203737	0.00330311	TRUE	38.0447
Alcohol intake frequency. || id:ukb-b-5779	ukb-b-5779	10	133986135	462346	rs4242715	A	G	0.680585	9.29994e-09	-0.0186543	0.00324831	TRUE	32.9794
Alcohol intake frequency. || id:ukb-b-5779	ukb-b-5779	11	82688356	462346	rs10792669	G	A	0.505254	9.90011e-09	0.0174322	0.00304065	TRUE	32.8679
Alcohol intake frequency. || id:ukb-b-5779	ukb-b-5779	11	133780757	462346	rs11223617	A	G	0.206155	2.29985e-11	0.0250908	0.00375381	TRUE	44.677
Alcohol intake frequency. || id:ukb-b-5779	ukb-b-5779	11	58394154	462346	rs550942	T	C	0.823865	2e-08	0.022401	0.00398884	TRUE	31.5385
Alcohol intake frequency. || id:ukb-b-5779	ukb-b-5779	11	47867059	462346	rs11039429	T	C	0.454624	8.69961e-15	-0.0235595	0.00303737	TRUE	60.164
Alcohol intake frequency. || id:ukb-b-5779	ukb-b-5779	11	121801129	462346	rs1666658	C	T	0.392206	6.69993e-09	0.0179674	0.00309866	TRUE	33.6219
Alcohol intake frequency. || id:ukb-b-5779	ukb-b-5779	12	57511734	462346	rs12312693	C	T	0.451772	6.80002e-09	-0.0176811	0.00305026	TRUE	33.6004
Alcohol intake frequency. || id:ukb-b-5779	ukb-b-5779	12	56449435	462346	rs7302200	A	G	0.339998	8.40001e-09	-0.0184222	0.00319841	TRUE	33.1753
Alcohol intake frequency. || id:ukb-b-5779	ukb-b-5779	12	123885974	462346	rs28768122	C	T	0.759525	5.60003e-09	0.0207	0.00355204	TRUE	33.9614
Alcohol intake frequency. || id:ukb-b-5779	ukb-b-5779	12	23727301	462346	rs7298932	G	A	0.147849	3.79997e-08	-0.0237214	0.00431166	TRUE	30.2686
Alcohol intake frequency. || id:ukb-b-5779	ukb-b-5779	12	54623132	462346	rs58905411	A	G	0.410052	5.10035e-18	-0.0266343	0.00307848	TRUE	74.8531
Alcohol intake frequency. || id:ukb-b-5779	ukb-b-5779	13	68080817	462346	rs1937522	G	A	0.528054	2.5e-08	0.0168979	0.00303207	TRUE	31.059
Alcohol intake frequency. || id:ukb-b-5779	ukb-b-5779	13	49971400	462346	rs7330939	T	C	0.720352	3.69999e-10	-0.0213301	0.0034046	TRUE	39.2513
Alcohol intake frequency. || id:ukb-b-5779	ukb-b-5779	14	73523162	462346	rs2535911	T	C	0.354749	2.69998e-09	-0.0188476	0.00316849	TRUE	35.384
Alcohol intake frequency. || id:ukb-b-5779	ukb-b-5779	14	59072226	462346	rs186347	T	G	0.463343	4e-09	0.0179489	0.00305071	TRUE	34.6158
Alcohol intake frequency. || id:ukb-b-5779	ukb-b-5779	15	76508632	462346	rs80292319	C	T	0.057704	1.40001e-09	-0.0393728	0.00649583	TRUE	36.7387
Alcohol intake frequency. || id:ukb-b-5779	ukb-b-5779	15	34659517	462346	rs117799466	C	G	0.336989	3.09999e-09	-0.0196704	0.00331968	TRUE	35.1103
Alcohol intake frequency. || id:ukb-b-5779	ukb-b-5779	16	6172126	462346	rs34631026	T	C	0.446061	2.90001e-08	-0.0169128	0.00304832	TRUE	30.7829
Alcohol intake frequency. || id:ukb-b-5779	ukb-b-5779	16	72105844	462346	rs72787062	A	G	0.162767	6.4003e-12	-0.0281947	0.00410324	TRUE	47.2151
Alcohol intake frequency. || id:ukb-b-5779	ukb-b-5779	16	30057148	462346	rs35105141	T	C	0.401541	1.39991e-17	0.026345	0.00308788	TRUE	72.7906
Alcohol intake frequency. || id:ukb-b-5779	ukb-b-5779	16	53800954	462346	rs1421085	C	T	0.403447	1e-10	0.0199392	0.00308481	TRUE	41.7791
Alcohol intake frequency. || id:ukb-b-5779	ukb-b-5779	16	73912588	462346	rs1104608	C	G	0.426338	1.7e-08	0.0174212	0.00308849	TRUE	31.8173
Alcohol intake frequency. || id:ukb-b-5779	ukb-b-5779	16	19982353	462346	rs8043563	C	G	0.737192	1.69981e-11	0.0233654	0.00347125	TRUE	45.308
Alcohol intake frequency. || id:ukb-b-5779	ukb-b-5779	16	28632021	462346	rs2411453	G	T	0.597353	7.29962e-30	-0.0350793	0.00309039	TRUE	128.847
Alcohol intake frequency. || id:ukb-b-5779	ukb-b-5779	16	51205819	462346	rs728538	G	T	0.168868	1.79999e-08	0.0228752	0.00406259	TRUE	31.7047
Alcohol intake frequency. || id:ukb-b-5779	ukb-b-5779	17	7615745	462346	rs9906502	A	G	0.176998	1.89998e-09	0.0237883	0.00396178	TRUE	36.0534
Alcohol intake frequency. || id:ukb-b-5779	ukb-b-5779	17	27588806	462346	rs8614	A	C	0.182509	2.69998e-10	0.0247806	0.00392537	TRUE	39.8531
Alcohol intake frequency. || id:ukb-b-5779	ukb-b-5779	17	57780943	462346	rs4968391	T	G	0.674892	2.30001e-09	-0.0192695	0.0032265	TRUE	35.6679
Alcohol intake frequency. || id:ukb-b-5779	ukb-b-5779	17	29735752	462346	rs9912298	C	A	0.239585	9.69996e-09	0.0205894	0.00358993	TRUE	32.8939
Alcohol intake frequency. || id:ukb-b-5779	ukb-b-5779	17	43925297	462346	rs17690703	T	C	0.262687	2.90001e-13	0.0250342	0.00343021	TRUE	53.263
Alcohol intake frequency. || id:ukb-b-5779	ukb-b-5779	17	40721042	462346	rs650558	T	C	0.247918	3.40001e-09	0.0207362	0.0035079	TRUE	34.9433
Alcohol intake frequency. || id:ukb-b-5779	ukb-b-5779	18	21080859	462346	rs1893659	A	C	0.459939	7.59976e-22	-0.029326	0.00305313	TRUE	92.2603
Alcohol intake frequency. || id:ukb-b-5779	ukb-b-5779	18	22639237	462346	rs5022348	T	C	0.40703	1.40001e-08	0.0202641	0.00357005	TRUE	32.2186
Alcohol intake frequency. || id:ukb-b-5779	ukb-b-5779	18	38313195	462346	rs2043677	T	C	0.145599	1.6e-09	0.0261133	0.0043272	TRUE	36.4175
Alcohol intake frequency. || id:ukb-b-5779	ukb-b-5779	18	38269812	462346	rs9958320	C	T	0.153147	5.89997e-09	0.0248553	0.00427092	TRUE	33.8684
Alcohol intake frequency. || id:ukb-b-5779	ukb-b-5779	18	50843233	462346	rs62097995	A	T	0.423591	6.89922e-11	0.0200024	0.00306682	TRUE	42.539
Alcohol intake frequency. || id:ukb-b-5779	ukb-b-5779	18	53125435	462346	rs2924321	A	G	0.539592	1.6e-10	-0.0195131	0.00305022	TRUE	40.9251
Alcohol intake frequency. || id:ukb-b-5779	ukb-b-5779	18	57732418	462346	rs4940926	C	T	0.735045	2.80001e-08	-0.0191003	0.00344068	TRUE	30.8171
Alcohol intake frequency. || id:ukb-b-5779	ukb-b-5779	19	49248730	462346	rs838145	A	G	0.542982	6.70039e-13	0.0219548	0.00305549	TRUE	51.6294
Alcohol intake frequency. || id:ukb-b-5779	ukb-b-5779	20	35554361	462346	rs6030200	A	G	0.31415	2.39999e-09	-0.019529	0.00327075	TRUE	35.6505
Alcohol intake frequency. || id:ukb-b-5779	ukb-b-5779	21	34270051	462346	rs11700855	G	A	0.093465	1.2e-08	-0.029795	0.00523292	TRUE	32.4189
Alcohol intake frequency. || id:ukb-b-5779	ukb-b-5779	22	24828853	462346	rs71651683	T	C	0.0142	3.59998e-08	-0.0704589	0.0127906	TRUE	30.3452
Alcohol intake frequency. || id:ukb-b-5779	ukb-b-5779	22	48881562	462346	rs1894544	C	G	0.454379	1.09999e-08	0.0173933	0.00304627	TRUE	32.6007
Beef intake || id:ukb-b-2862	ukb-b-2862	1	97743702	461053	rs11165829	G	C	0.35997	9.80009e-09	-0.0102001	0.00177865	TRUE	32.8873
Beef intake || id:ukb-b-2862	ukb-b-2862	1	205308591	461053	rs1105388	T	C	0.300147	1.29999e-09	-0.0113754	0.00187563	TRUE	36.7823
Beef intake || id:ukb-b-2862	ukb-b-2862	1	72940273	461053	rs10789340	G	A	0.626712	6.79986e-15	-0.0137797	0.00176936	TRUE	60.6523
Beef intake || id:ukb-b-2862	ukb-b-2862	2	33866464	461053	rs1470610	C	G	0.196185	1.5e-08	-0.0122159	0.00215779	TRUE	32.0503
Beef intake || id:ukb-b-2862	ukb-b-2862	2	147946069	461053	rs62169335	T	C	0.543241	2.39999e-08	-0.00968628	0.00173523	TRUE	31.1602
Beef intake || id:ukb-b-2862	ukb-b-2862	3	71034748	461053	rs4676964	T	C	0.510605	9.60064e-15	0.0133533	0.00172438	TRUE	59.9669
Beef intake || id:ukb-b-2862	ukb-b-2862	6	26180634	461053	rs62396185	C	G	0.260057	2.80027e-14	-0.0148447	0.00195102	TRUE	57.8921
Beef intake || id:ukb-b-2862	ukb-b-2862	7	97819047	461053	rs7791463	A	G	0.534781	2.39999e-08	0.00954846	0.00171063	TRUE	31.1569
Beef intake || id:ukb-b-2862	ukb-b-2862	8	10126532	461053	rs79809011	A	G	0.029465	3.40001e-08	-0.0280593	0.00508482	TRUE	30.4511
Beef intake || id:ukb-b-2862	ukb-b-2862	9	15568070	461053	rs9407624	A	T	0.488187	1.10002e-15	-0.0137626	0.00171589	TRUE	64.3313
Beef intake || id:ukb-b-2862	ukb-b-2862	9	11526198	461053	rs10959890	C	T	0.212297	1.5e-09	-0.0126658	0.00209611	TRUE	36.5121
Beef intake || id:ukb-b-2862	ukb-b-2862	10	65317045	461053	rs12247907	C	G	0.485752	8.9e-09	0.00984097	0.00171131	TRUE	33.0688
Beef intake || id:ukb-b-2862	ukb-b-2862	16	53800954	461053	rs1421085	C	T	0.403433	3.50026e-12	-0.0121232	0.00174274	TRUE	48.3915
Beef intake || id:ukb-b-2862	ukb-b-2862	18	53412903	461053	rs784251	T	C	0.477649	1.7e-09	-0.0103387	0.00171651	TRUE	36.2777
Beef intake || id:ukb-b-2862	ukb-b-2862	19	45411941	461053	rs429358	C	T	0.154226	3.59998e-10	-0.0148514	0.00236847	TRUE	39.3187
Beef intake || id:ukb-b-2862	ukb-b-2862	19	42588999	461053	rs11878917	A	G	0.109688	4.60002e-08	0.0150187	0.00274812	TRUE	29.8671
Beef intake || id:ukb-b-2862	ukb-b-2862	22	41797547	461053	rs132901	T	C	0.787662	2.90001e-11	0.0139249	0.00209282	TRUE	44.2711
Bread intake || id:ukb-b-11348	ukb-b-11348	1	98461443	452236	rs9662365	T	C	0.499481	9.59997e-10	0.0121661	0.00198921	TRUE	37.406
Bread intake || id:ukb-b-11348	ukb-b-11348	2	200705623	452236	rs13023099	A	C	0.571784	1.40001e-08	-0.0114708	0.00202287	TRUE	32.1552
Bread intake || id:ukb-b-11348	ukb-b-11348	2	136707982	452236	rs6754311	C	T	0.264485	3.09999e-10	0.0141353	0.00224657	TRUE	39.5886
Bread intake || id:ukb-b-11348	ukb-b-11348	2	27598097	452236	rs4665972	C	T	0.604541	3.19963e-12	-0.0142361	0.00204335	TRUE	48.5396
Bread intake || id:ukb-b-11348	ukb-b-11348	2	44673517	452236	rs75287965	A	G	0.062933	1.5e-09	-0.0247475	0.00409745	TRUE	36.4784
Bread intake || id:ukb-b-11348	ukb-b-11348	2	57995348	452236	rs13016665	A	C	0.423235	3.50026e-13	0.0147544	0.00202829	TRUE	52.9155
Bread intake || id:ukb-b-11348	ukb-b-11348	2	163776010	452236	rs1492988	G	C	0.599095	1.40001e-08	0.0115447	0.00203549	TRUE	32.1682
Bread intake || id:ukb-b-11348	ukb-b-11348	3	81834065	452236	rs9832088	A	T	0.521617	1.29987e-13	0.0147289	0.00198902	TRUE	54.8356
Bread intake || id:ukb-b-11348	ukb-b-11348	3	23241798	452236	rs9881332	G	C	0.581804	1.89998e-08	0.0113702	0.00202188	TRUE	31.6246
Bread intake || id:ukb-b-11348	ukb-b-11348	3	85144149	452236	rs1994315	C	T	0.685162	4.30031e-15	-0.0168239	0.00214445	TRUE	61.5491
Bread intake || id:ukb-b-11348	ukb-b-11348	4	17932319	452236	rs73802707	T	C	0.153694	8e-09	-0.0159296	0.00276165	TRUE	33.2715
Bread intake || id:ukb-b-11348	ukb-b-11348	5	166835294	452236	rs2068650	C	A	0.472074	3.10027e-12	-0.013938	0.00199929	TRUE	48.6015
Bread intake || id:ukb-b-11348	ukb-b-11348	5	92683607	452236	rs17083079	A	G	0.047423	1.2e-10	0.0301138	0.00467938	TRUE	41.4147
Bread intake || id:ukb-b-11348	ukb-b-11348	6	29933225	452236	rs2517678	T	C	0.368395	2.19999e-10	0.013233	0.00208598	TRUE	40.2436
Bread intake || id:ukb-b-11348	ukb-b-11348	6	140286236	452236	rs596878	C	A	0.449595	5.30005e-09	-0.011739	0.00201069	TRUE	34.0857
Bread intake || id:ukb-b-11348	ukb-b-11348	7	127694032	452236	rs79436018	C	T	0.116276	1.6e-08	-0.0176147	0.00311645	TRUE	31.947
Bread intake || id:ukb-b-11348	ukb-b-11348	7	143704416	452236	rs7802468	T	C	0.371501	6.90081e-30	-0.0233527	0.00205629	TRUE	128.975
Bread intake || id:ukb-b-11348	ukb-b-11348	10	64525135	452236	rs10761661	T	C	0.45322	1e-08	-0.0114852	0.00200486	TRUE	32.8178
Bread intake || id:ukb-b-11348	ukb-b-11348	10	63591768	452236	rs55745436	T	C	0.237279	1e-08	0.0134245	0.00234263	TRUE	32.8389
Bread intake || id:ukb-b-11348	ukb-b-11348	11	131882807	452236	rs1940033	T	C	0.592727	4.70002e-08	-0.011079	0.00202843	TRUE	29.8319
Bread intake || id:ukb-b-11348	ukb-b-11348	12	46170982	452236	rs11183201	C	T	0.507856	5.30029e-17	-0.016725	0.00199574	TRUE	70.2303
Bread intake || id:ukb-b-11348	ukb-b-11348	12	50155400	452236	rs6580721	G	A	0.188665	1.29987e-11	0.017205	0.00254355	TRUE	45.754
Bread intake || id:ukb-b-11348	ukb-b-11348	12	123424071	452236	rs11060853	G	A	0.411804	2.5e-10	-0.012789	0.00202087	TRUE	40.0494
Bread intake || id:ukb-b-11348	ukb-b-11348	13	66204880	452236	rs9564268	C	T	0.615619	2.99999e-09	-0.0121606	0.00204932	TRUE	35.212
Bread intake || id:ukb-b-11348	ukb-b-11348	13	66713569	452236	rs9529024	T	A	0.370396	4.20001e-10	-0.0129169	0.00206792	TRUE	39.0166
Bread intake || id:ukb-b-11348	ukb-b-11348	14	97837568	452236	rs11628639	C	T	0.243333	6.19998e-09	-0.013495	0.00232226	TRUE	33.7695
Bread intake || id:ukb-b-11348	ukb-b-11348	14	98587669	452236	rs9323989	C	T	0.379169	1.6e-08	-0.0116143	0.00205547	TRUE	31.9274
Bread intake || id:ukb-b-11348	ukb-b-11348	15	41825092	452236	rs28406095	A	G	0.461729	4.39997e-08	-0.010949	0.00200012	TRUE	29.9666
Bread intake || id:ukb-b-11348	ukb-b-11348	16	754230	452236	rs4984685	A	G	0.201006	4.39997e-08	0.0135849	0.00248083	TRUE	29.986
Bread intake || id:ukb-b-11348	ukb-b-11348	18	53130630	452236	rs62091167	C	A	0.215931	1.2e-08	-0.0138402	0.0024253	TRUE	32.5652
Bread intake || id:ukb-b-11348	ukb-b-11348	18	40994935	452236	rs656817	G	A	0.334442	1.79999e-09	-0.0126883	0.00210929	TRUE	36.1855
Bread intake || id:ukb-b-11348	ukb-b-11348	21	46496880	452236	rs7276867	C	G	0.541677	1.5e-08	0.011348	0.002003	TRUE	32.0979
Calcium || id:ukb-b-8951	ukb-b-8951	2	147053856	64979	rs12618785	G	C	0.399008	1.2e-06	0.0272715	0.00561451	TRUE	23.5936
Calcium || id:ukb-b-8951	ukb-b-8951	2	136608646	64979	rs4988235	A	G	0.723274	7.39997e-08	0.032361	0.00601303	TRUE	28.9639
Calcium || id:ukb-b-8951	ukb-b-8951	4	39412384	64979	rs73238581	A	C	0.347402	2e-06	-0.0271448	0.00570468	TRUE	22.6418
Calcium || id:ukb-b-8951	ukb-b-8951	5	79242663	64979	rs4535437	G	A	0.245133	4.49997e-07	0.0316699	0.00627359	TRUE	25.4836
Calcium || id:ukb-b-8951	ukb-b-8951	5	17168802	64979	rs62347998	T	C	0.042331	3.40001e-06	0.0641566	0.0138097	TRUE	21.5831
Calcium || id:ukb-b-8951	ukb-b-8951	7	116951671	64979	rs39308	A	G	0.265051	1.5e-06	0.0297088	0.00617194	TRUE	23.17
Calcium || id:ukb-b-8951	ukb-b-8951	8	109072593	64979	rs2443773	G	T	0.506088	5.1e-07	0.0272002	0.00541645	TRUE	25.2182
Calcium || id:ukb-b-8951	ukb-b-8951	8	3993856	64979	rs1714800	C	G	0.662121	1e-06	0.0279524	0.00572153	TRUE	23.8679
Calcium || id:ukb-b-8951	ukb-b-8951	8	17540356	64979	rs7464794	C	T	0.499376	9.20005e-07	-0.0264599	0.0053917	TRUE	24.0838
Calcium || id:ukb-b-8951	ukb-b-8951	9	22322947	64979	rs117456360	A	G	0.042875	4.39997e-06	0.0626521	0.0136422	TRUE	21.0913
Calcium || id:ukb-b-8951	ukb-b-8951	10	125445215	64979	rs1219820	T	C	0.029471	1.7e-06	-0.076443	0.015952	TRUE	22.9639
Calcium || id:ukb-b-8951	ukb-b-8951	11	28743834	64979	rs11030416	A	G	0.041915	1.5e-06	-0.0654539	0.0136013	TRUE	23.1585
Calcium || id:ukb-b-8951	ukb-b-8951	12	98645517	64979	rs7972943	A	T	0.066174	1.29999e-06	-0.0676063	0.0139755	TRUE	23.4013
Calcium || id:ukb-b-8951	ukb-b-8951	15	25947642	64979	rs753899	C	T	0.09229	7.39997e-07	0.0462859	0.00934944	TRUE	24.509
Calcium || id:ukb-b-8951	ukb-b-8951	16	82821914	64979	rs35683760	G	A	0.228625	1.5e-06	-0.0310253	0.00644836	TRUE	23.1491
Calcium || id:ukb-b-8951	ukb-b-8951	17	77191158	64979	rs8067154	A	G	0.21908	4.60002e-06	-0.0300856	0.00656562	TRUE	20.9974
Calcium || id:ukb-b-8951	ukb-b-8951	18	61755457	64979	rs17712285	G	A	0.034303	1.7e-06	-0.0709393	0.0148038	TRUE	22.9629
Calcium || id:ukb-b-8951	ukb-b-8951	19	51917735	64979	rs1974821	A	G	0.152218	2.30001e-06	0.0356787	0.00754587	TRUE	22.3563
Calcium || id:ukb-b-8951	ukb-b-8951	19	12265133	64979	rs8109178	T	A	0.121426	2.99999e-06	0.0389694	0.00834268	TRUE	21.8191
Calcium || id:ukb-b-8951	ukb-b-8951	21	21726149	64979	rs11088797	A	G	0.114469	3.09999e-06	0.03961	0.00849043	TRUE	21.7646
Cereal intake || id:ukb-b-15926	ukb-b-15926	1	113097633	441640	rs10857964	C	T	0.205117	1.7e-10	0.0140866	0.0022053	TRUE	40.8016
Cereal intake || id:ukb-b-15926	ukb-b-15926	1	44248272	441640	rs12354267	C	T	0.309145	1.7e-09	0.0116473	0.00193279	TRUE	36.3146
Cereal intake || id:ukb-b-15926	ukb-b-15926	1	153797015	441640	rs112780312	A	G	0.274969	1.79999e-09	-0.0121483	0.0020189	TRUE	36.2077
Cereal intake || id:ukb-b-15926	ukb-b-15926	2	45189441	441640	rs184643	A	G	0.56672	1.59993e-11	-0.0121653	0.00180474	TRUE	45.4377
Cereal intake || id:ukb-b-15926	ukb-b-15926	2	60204427	441640	rs6545770	T	A	0.748101	2.70023e-11	-0.013728	0.00206041	TRUE	44.3923
Cereal intake || id:ukb-b-15926	ukb-b-15926	2	136608646	441640	rs4988235	A	G	0.736893	1.5e-08	0.0114	0.00201241	TRUE	32.0905
Cereal intake || id:ukb-b-15926	ukb-b-15926	3	35775115	441640	rs67723420	A	T	0.376335	1.2e-08	0.0105252	0.00184665	TRUE	32.4856
Cereal intake || id:ukb-b-15926	ukb-b-15926	3	25110415	441640	rs7619139	A	T	0.588533	9.70063e-21	-0.016951	0.00181499	TRUE	87.2252
Cereal intake || id:ukb-b-15926	ukb-b-15926	3	141140968	441640	rs9846396	T	C	0.441556	2.99985e-11	0.0119674	0.00180031	TRUE	44.1881
Cereal intake || id:ukb-b-15926	ukb-b-15926	4	93465297	441640	rs11097340	T	C	0.399592	2.1e-10	-0.0115334	0.00181501	TRUE	40.3791
Cereal intake || id:ukb-b-15926	ukb-b-15926	4	123009766	441640	rs3115230	A	C	0.752001	2.99999e-08	-0.0114779	0.00207131	TRUE	30.7068
Cereal intake || id:ukb-b-15926	ukb-b-15926	4	39414993	441640	rs11940694	G	A	0.604068	5.00035e-12	-0.0126647	0.00183426	TRUE	47.6725
Cereal intake || id:ukb-b-15926	ukb-b-15926	5	87469663	441640	rs10057775	C	T	0.893563	4.49987e-12	0.0200293	0.00289378	TRUE	47.9072
Cereal intake || id:ukb-b-15926	ukb-b-15926	5	59650336	441640	rs79642906	A	G	0.083314	1.89998e-08	-0.0181581	0.00322812	TRUE	31.6404
Cereal intake || id:ukb-b-15926	ukb-b-15926	6	125170409	441640	rs1853931	A	G	0.531294	3.79997e-10	-0.0113368	0.00181017	TRUE	39.2231
Cereal intake || id:ukb-b-15926	ukb-b-15926	6	19721681	441640	rs6918737	A	T	0.234488	7.59976e-11	0.0137325	0.00210976	TRUE	42.3675
Cereal intake || id:ukb-b-15926	ukb-b-15926	6	50789176	441640	rs2817377	A	G	0.537948	3.09999e-08	0.00990084	0.00178933	TRUE	30.617
Cereal intake || id:ukb-b-15926	ukb-b-15926	6	51258579	441640	rs2504706	C	T	0.234682	5.30029e-18	0.0181793	0.00210238	TRUE	74.7708
Cereal intake || id:ukb-b-15926	ukb-b-15926	6	98310484	441640	rs9374896	T	C	0.466274	1.29987e-22	0.0175265	0.00179165	TRUE	95.6939
Cereal intake || id:ukb-b-15926	ukb-b-15926	7	17284577	441640	rs4410790	C	T	0.630668	3.40001e-09	-0.0109143	0.00184697	TRUE	34.9198
Cereal intake || id:ukb-b-15926	ukb-b-15926	7	1989976	441640	rs62442924	T	C	0.194276	1.7e-08	0.0127309	0.00225709	TRUE	31.8142
Cereal intake || id:ukb-b-15926	ukb-b-15926	7	73025975	441640	rs13234131	G	A	0.128369	1.6e-10	0.0170117	0.0026602	TRUE	40.8947
Cereal intake || id:ukb-b-15926	ukb-b-15926	8	9183358	441640	rs9987289	G	A	0.908767	7.79992e-09	0.0178679	0.0030947	TRUE	33.3357
Cereal intake || id:ukb-b-15926	ukb-b-15926	8	64391730	441640	rs4739095	A	G	0.765732	9.90011e-10	-0.0128656	0.00210523	TRUE	37.3475
Cereal intake || id:ukb-b-15926	ukb-b-15926	8	76758514	441640	rs2927238	G	T	0.613181	2.1e-08	0.0102465	0.0018288	TRUE	31.392
Cereal intake || id:ukb-b-15926	ukb-b-15926	9	86752641	441640	rs2799849	T	C	0.678123	9.79941e-11	-0.0123289	0.00190573	TRUE	41.8529
Cereal intake || id:ukb-b-15926	ukb-b-15926	9	128528978	441640	rs7040561	A	T	0.850635	1.09999e-10	-0.0162685	0.00252002	TRUE	41.6761
Cereal intake || id:ukb-b-15926	ukb-b-15926	11	28742220	441640	rs491711	C	A	0.311975	1.5e-09	0.0116885	0.00193366	TRUE	36.5391
Cereal intake || id:ukb-b-15926	ukb-b-15926	11	77916279	441640	rs2450126	G	A	0.156746	1.29999e-09	-0.0149019	0.00245669	TRUE	36.7945
Cereal intake || id:ukb-b-15926	ukb-b-15926	11	40966859	441640	rs10837531	G	C	0.455002	2e-09	0.0107836	0.00179687	TRUE	36.0159
Cereal intake || id:ukb-b-15926	ukb-b-15926	11	46210773	441640	rs11038810	G	A	0.644091	2.30001e-09	0.0111343	0.00186325	TRUE	35.7095
Cereal intake || id:ukb-b-15926	ukb-b-15926	11	121553314	441640	rs627185	G	C	0.544427	1.5e-09	-0.0108269	0.00179076	TRUE	36.5539
Cereal intake || id:ukb-b-15926	ukb-b-15926	15	75027880	441640	rs2472297	T	C	0.261458	4.49987e-15	-0.0158518	0.00202189	TRUE	61.467
Cereal intake || id:ukb-b-15926	ukb-b-15926	16	73912588	441640	rs1104608	C	G	0.426239	2.30001e-09	0.0108629	0.00181843	TRUE	35.686
Cereal intake || id:ukb-b-15926	ukb-b-15926	17	27382061	441640	rs68136852	A	C	0.152389	1.2e-08	-0.0141222	0.00247848	TRUE	32.4664
Cereal intake || id:ukb-b-15926	ukb-b-15926	17	38125856	441640	rs3859193	A	T	0.470074	9.49992e-09	-0.0103258	0.00179925	TRUE	32.9355
Cereal intake || id:ukb-b-15926	ukb-b-15926	18	1839564	441640	rs8097544	G	A	0.145206	3.19963e-22	-0.0246368	0.00254108	TRUE	94.0009
Cereal intake || id:ukb-b-15926	ukb-b-15926	18	6407483	441640	rs4797242	A	C	0.297207	4.49997e-09	0.0114312	0.00194889	TRUE	34.404
Cereal intake || id:ukb-b-15926	ukb-b-15926	19	18818335	441640	rs11670024	G	A	0.115508	1.09999e-08	0.0160114	0.00279947	TRUE	32.712
Cereal intake || id:ukb-b-15926	ukb-b-15926	19	31211647	441640	rs6510177	C	T	0.805589	1.2e-08	-0.0130354	0.00228744	TRUE	32.475
Cereal intake || id:ukb-b-15926	ukb-b-15926	19	42752078	441640	rs78854891	C	T	0.065728	1.09999e-09	0.0221411	0.00363312	TRUE	37.1397
Cereal intake || id:ukb-b-15926	ukb-b-15926	19	45422846	441640	rs56131196	A	G	0.188724	2.70023e-15	0.0180024	0.00227695	TRUE	62.5106
Cereal intake || id:ukb-b-15926	ukb-b-15926	19	49259529	441640	rs838133	G	A	0.549201	3.90032e-29	-0.0206515	0.00184331	TRUE	125.518
Cheese intake || id:ukb-b-1489	ukb-b-1489	1	4670487	451486	rs78876700	A	G	0.137431	3.40001e-08	0.0180965	0.00327852	TRUE	30.4673
Cheese intake || id:ukb-b-1489	ukb-b-1489	1	93676011	451486	rs531358	T	C	0.649768	1.79999e-08	0.0131666	0.00233731	TRUE	31.7333
Cheese intake || id:ukb-b-1489	ukb-b-1489	1	98546134	451486	rs2802530	A	G	0.876502	4.20001e-08	0.0186266	0.00339704	TRUE	30.0653
Cheese intake || id:ukb-b-1489	ukb-b-1489	1	154295592	451486	rs6685323	T	C	0.309293	4.79999e-08	-0.0131886	0.00241592	TRUE	29.8011
Cheese intake || id:ukb-b-1489	ukb-b-1489	2	24049453	451486	rs2339928	A	G	0.704069	1.2e-09	0.0148578	0.00244494	TRUE	36.9294
Cheese intake || id:ukb-b-1489	ukb-b-1489	2	58433375	451486	rs12475594	G	A	0.178459	4.39997e-08	0.0160073	0.00292518	TRUE	29.9455
Cheese intake || id:ukb-b-1489	ukb-b-1489	2	45154689	451486	rs504675	T	C	0.352634	1e-31	0.0274418	0.00234182	TRUE	137.315
Cheese intake || id:ukb-b-1489	ukb-b-1489	2	136484232	451486	rs72970243	A	G	0.12044	6.70039e-11	0.0222011	0.00340166	TRUE	42.5958
Cheese intake || id:ukb-b-1489	ukb-b-1489	2	166299635	451486	rs1514755	G	A	0.239596	3.89996e-10	0.0163749	0.00261651	TRUE	39.1663
Cheese intake || id:ukb-b-1489	ukb-b-1489	3	161549397	451486	rs79184944	A	T	0.134346	2.39999e-09	0.0196018	0.00328458	TRUE	35.6149
Cheese intake || id:ukb-b-1489	ukb-b-1489	3	36915814	451486	rs4296548	G	T	0.609594	1.2e-08	0.0130245	0.00228781	TRUE	32.4102
Cheese intake || id:ukb-b-1489	ukb-b-1489	3	68410652	451486	rs62245792	A	T	0.150049	1.40001e-08	-0.0179341	0.00316317	TRUE	32.1451
Cheese intake || id:ukb-b-1489	ukb-b-1489	3	107637010	451486	rs77742462	G	A	0.020525	9.80009e-09	-0.0474668	0.00827804	TRUE	32.8795
Cheese intake || id:ukb-b-1489	ukb-b-1489	3	49890613	451486	rs2352974	T	C	0.48979	1e-10	-0.0144972	0.0022428	TRUE	41.7818
Cheese intake || id:ukb-b-1489	ukb-b-1489	3	194803510	451486	rs6774906	C	A	0.040653	2.5e-08	0.0316294	0.00567262	TRUE	31.0896
Cheese intake || id:ukb-b-1489	ukb-b-1489	3	56704919	451486	rs4681981	A	C	0.469086	2.90001e-08	-0.0124361	0.00224121	TRUE	30.7895
Cheese intake || id:ukb-b-1489	ukb-b-1489	4	61251106	451486	rs4860341	C	T	0.928742	2.19999e-08	0.0243652	0.00435152	TRUE	31.3515
Cheese intake || id:ukb-b-1489	ukb-b-1489	4	17788715	451486	rs73096946	C	T	0.157396	1.9002e-11	-0.0205914	0.00306664	TRUE	45.0865
Cheese intake || id:ukb-b-1489	ukb-b-1489	4	103188709	451486	rs13107325	T	C	0.074693	7.00003e-12	-0.0291639	0.00425285	TRUE	47.0252
Cheese intake || id:ukb-b-1489	ukb-b-1489	4	45182527	451486	rs10938397	G	A	0.434462	1.79999e-08	-0.0127071	0.00225751	TRUE	31.6835
Cheese intake || id:ukb-b-1489	ukb-b-1489	4	170228542	451486	rs4692708	C	A	0.252659	1.29999e-08	0.0147298	0.00258904	TRUE	32.368
Cheese intake || id:ukb-b-1489	ukb-b-1489	5	87985295	451486	rs26579	C	G	0.586217	2.39999e-08	-0.0128007	0.00229427	TRUE	31.1299
Cheese intake || id:ukb-b-1489	ukb-b-1489	5	153597288	451486	rs6873324	C	A	0.425802	3.89996e-08	-0.0124766	0.00227073	TRUE	30.1899
Cheese intake || id:ukb-b-1489	ukb-b-1489	6	4478474	451486	rs9504123	C	A	0.274743	1.5e-08	0.0141706	0.00250387	TRUE	32.0297
Cheese intake || id:ukb-b-1489	ukb-b-1489	6	19028788	451486	rs975303	G	A	0.181313	2.49977e-13	0.0212756	0.00290699	TRUE	53.5644
Cheese intake || id:ukb-b-1489	ukb-b-1489	6	62630863	451486	rs1931805	C	T	0.500062	1.6e-08	0.0126363	0.00223591	TRUE	31.9397
Cheese intake || id:ukb-b-1489	ukb-b-1489	7	140144414	451486	rs113367286	T	C	0.278467	1.29999e-09	0.0151797	0.00249985	TRUE	36.8722
Cheese intake || id:ukb-b-1489	ukb-b-1489	7	2203808	451486	rs34198643	T	C	0.224165	4.49997e-10	-0.0167006	0.00267855	TRUE	38.8745
Cheese intake || id:ukb-b-1489	ukb-b-1489	7	115461436	451486	rs12672200	A	G	0.325794	8.99995e-09	-0.0137634	0.00239456	TRUE	33.037
Cheese intake || id:ukb-b-1489	ukb-b-1489	7	132526871	451486	rs9649582	T	A	0.317256	1.40001e-09	-0.0146166	0.00241153	TRUE	36.7373
Cheese intake || id:ukb-b-1489	ukb-b-1489	8	9173358	451486	rs7012814	A	G	0.473966	2.09991e-16	-0.0185161	0.00225388	TRUE	67.4897
Cheese intake || id:ukb-b-1489	ukb-b-1489	8	144246027	451486	rs7386207	T	C	0.563517	3.59998e-08	-0.0124974	0.00226925	TRUE	30.3302
Cheese intake || id:ukb-b-1489	ukb-b-1489	8	10187716	451486	rs13257887	C	T	0.358942	2.69998e-10	0.0161808	0.00256186	TRUE	39.8923
Cheese intake || id:ukb-b-1489	ukb-b-1489	9	88029000	451486	rs3911016	G	T	0.120938	5.30005e-10	0.0213573	0.0034399	TRUE	38.5479
Cheese intake || id:ukb-b-1489	ukb-b-1489	9	124640841	451486	rs4503172	T	C	0.608301	1.6e-08	0.0129596	0.002293	TRUE	31.943
Cheese intake || id:ukb-b-1489	ukb-b-1489	10	63682387	451486	rs1806771	G	T	0.087876	4.09996e-08	-0.0221467	0.004035	TRUE	30.1253
Cheese intake || id:ukb-b-1489	ukb-b-1489	10	106766879	451486	rs73335955	C	T	0.05334	2.39999e-08	0.0277726	0.00497824	TRUE	31.123
Cheese intake || id:ukb-b-1489	ukb-b-1489	11	65577516	451486	rs10896050	T	G	0.193171	7.19946e-11	-0.0184695	0.00283438	TRUE	42.4614
Cheese intake || id:ukb-b-1489	ukb-b-1489	11	7946480	451486	rs67238148	T	G	0.217471	1.09999e-09	0.0165432	0.00271432	TRUE	37.1464
Cheese intake || id:ukb-b-1489	ukb-b-1489	11	43633645	451486	rs7936836	A	C	0.417538	2.60016e-12	0.0159029	0.00227272	TRUE	48.9622
Cheese intake || id:ukb-b-1489	ukb-b-1489	11	124942269	451486	rs73024305	C	G	0.054789	4.00037e-11	0.0325373	0.00492718	TRUE	43.608
Cheese intake || id:ukb-b-1489	ukb-b-1489	11	89943676	451486	rs12786959	T	A	0.196267	1.2e-08	-0.0160712	0.00281988	TRUE	32.4814
Cheese intake || id:ukb-b-1489	ukb-b-1489	12	371786	451486	rs524468	G	A	0.260633	2.39999e-08	-0.0142421	0.00255161	TRUE	31.1544
Cheese intake || id:ukb-b-1489	ukb-b-1489	12	107291383	451486	rs1024853	G	C	0.437902	1.29999e-08	-0.0128634	0.00226242	TRUE	32.327
Cheese intake || id:ukb-b-1489	ukb-b-1489	12	22322789	451486	rs7298331	C	A	0.604531	1.09999e-08	-0.013175	0.00230588	TRUE	32.6458
Cheese intake || id:ukb-b-1489	ukb-b-1489	12	49927148	451486	rs12296440	A	G	0.169681	2.80001e-10	0.0187942	0.00297985	TRUE	39.7795
Cheese intake || id:ukb-b-1489	ukb-b-1489	12	121456616	451486	rs61953351	T	G	0.250366	1.5e-08	0.0145932	0.00257996	TRUE	31.9945
Cheese intake || id:ukb-b-1489	ukb-b-1489	13	58715219	451486	rs1073242	A	G	0.553825	6.70039e-12	0.015728	0.00229156	TRUE	47.1069
Cheese intake || id:ukb-b-1489	ukb-b-1489	13	89816082	451486	rs11620149	C	T	0.143308	3.59998e-08	-0.0176745	0.0032085	TRUE	30.3452
Cheese intake || id:ukb-b-1489	ukb-b-1489	14	30122409	451486	rs17115145	T	C	0.401282	1.79999e-08	-0.0128806	0.00228956	TRUE	31.6496
Cheese intake || id:ukb-b-1489	ukb-b-1489	15	83481880	451486	rs35270670	G	A	0.217962	1.5e-09	0.0163794	0.00270974	TRUE	36.5377
Cheese intake || id:ukb-b-1489	ukb-b-1489	15	68080886	451486	rs4776970	T	A	0.357982	3.50026e-11	0.0154088	0.00232683	TRUE	43.8539
Cheese intake || id:ukb-b-1489	ukb-b-1489	16	7744180	451486	rs12447542	A	G	0.12558	6.80002e-09	0.0197476	0.00340698	TRUE	33.5961
Cheese intake || id:ukb-b-1489	ukb-b-1489	16	1252369	451486	rs61734410	T	C	0.255213	2.19999e-10	0.016654	0.00262279	TRUE	40.319
Cheese intake || id:ukb-b-1489	ukb-b-1489	16	28535834	451486	rs62034322	A	G	0.379848	1.40001e-09	-0.0139355	0.00229986	TRUE	36.7149
Cheese intake || id:ukb-b-1489	ukb-b-1489	16	71992817	451486	rs71386942	A	C	0.268947	9.90011e-09	0.0144554	0.00252205	TRUE	32.8513
Cheese intake || id:ukb-b-1489	ukb-b-1489	16	30918487	451486	rs11649653	G	C	0.38208	1.5e-09	0.0138485	0.00229169	TRUE	36.5169
Cheese intake || id:ukb-b-1489	ukb-b-1489	17	46675977	451486	rs919109	C	G	0.138752	7.90005e-10	0.0199382	0.00324329	TRUE	37.792
Cheese intake || id:ukb-b-1489	ukb-b-1489	17	61998469	451486	rs2854175	A	C	0.257474	3.69999e-11	0.0169937	0.00256857	TRUE	43.7717
Cheese intake || id:ukb-b-1489	ukb-b-1489	17	44794558	451486	rs12951057	G	C	0.165627	3.59998e-12	-0.0211557	0.00304376	TRUE	48.3097
Cheese intake || id:ukb-b-1489	ukb-b-1489	18	21143739	451486	rs2960578	G	T	0.496281	2.60016e-14	0.0170282	0.00223594	TRUE	57.9986
Cheese intake || id:ukb-b-1489	ukb-b-1489	18	44829435	451486	rs1434511	T	C	0.455286	9.49992e-09	0.0129646	0.00225868	TRUE	32.9465
Cheese intake || id:ukb-b-1489	ukb-b-1489	20	35528475	451486	rs1291145	C	T	0.685848	4.40048e-17	-0.0202495	0.00241026	TRUE	70.5831
Cheese intake || id:ukb-b-1489	ukb-b-1489	20	51296552	451486	rs6126641	A	G	0.336196	3.29997e-08	0.013226	0.00239492	TRUE	30.4983
Cheese intake || id:ukb-b-1489	ukb-b-1489	22	41992169	451486	rs62236533	A	G	0.108791	1.10002e-11	0.0247617	0.00364674	TRUE	46.1053
Coffee intake || id:ukb-b-5237	ukb-b-5237	1	177855517	428860	rs516636	A	C	0.208913	4e-09	0.0116767	0.00198419	TRUE	34.6317
Coffee intake || id:ukb-b-5237	ukb-b-5237	1	96274668	428860	rs4615895	A	G	0.740926	4.19952e-11	0.0122025	0.00184972	TRUE	43.5197
Coffee intake || id:ukb-b-5237	ukb-b-5237	2	637498	428860	rs13387939	A	C	0.828363	9.79941e-15	0.0165558	0.0021386	TRUE	59.9296
Coffee intake || id:ukb-b-5237	ukb-b-5237	2	27742603	428860	rs780093	C	T	0.615839	1e-15	0.0132935	0.00165695	TRUE	64.3665
Coffee intake || id:ukb-b-5237	ukb-b-5237	2	49368391	428860	rs12989746	T	G	0.249928	2.80001e-08	0.01035	0.00186429	TRUE	30.8215
Coffee intake || id:ukb-b-5237	ukb-b-5237	2	62780440	428860	rs1527961	C	T	0.1349	1.7e-08	-0.0133431	0.00236585	TRUE	31.8082
Coffee intake || id:ukb-b-5237	ukb-b-5237	4	17424930	428860	rs2597805	T	C	0.682463	2e-08	0.00985502	0.00175623	TRUE	31.4885
Coffee intake || id:ukb-b-5237	ukb-b-5237	4	106075498	428860	rs2189234	G	T	0.617795	1.79999e-09	0.00998689	0.00166052	TRUE	36.172
Coffee intake || id:ukb-b-5237	ukb-b-5237	5	87943710	428860	rs13163336	A	C	0.15761	1.29987e-11	0.0149472	0.00221005	TRUE	45.742
Coffee intake || id:ukb-b-5237	ukb-b-5237	5	7391462	428860	rs12514566	A	G	0.337107	2.39994e-11	-0.0113972	0.00170562	TRUE	44.6511
Coffee intake || id:ukb-b-5237	ukb-b-5237	6	51179260	428860	rs2465037	A	C	0.343017	4.79999e-10	-0.0106317	0.00170743	TRUE	38.7721
Coffee intake || id:ukb-b-5237	ukb-b-5237	6	98312143	428860	rs1338549	G	T	0.533932	5.60003e-09	-0.00945121	0.0016218	TRUE	33.961
Coffee intake || id:ukb-b-5237	ukb-b-5237	6	108983527	428860	rs9398171	T	C	0.71064	1.09999e-09	0.0108577	0.00177995	TRUE	37.21
Coffee intake || id:ukb-b-5237	ukb-b-5237	7	17570479	428860	rs73075167	T	A	0.12918	5.00035e-11	-0.0160639	0.00244429	TRUE	43.1913
Coffee intake || id:ukb-b-5237	ukb-b-5237	7	32930597	428860	rs7811609	T	C	0.374746	4e-08	0.00913864	0.00166468	TRUE	30.1371
Coffee intake || id:ukb-b-5237	ukb-b-5237	7	75615006	428860	rs1057868	T	C	0.284986	5.40008e-29	0.0199509	0.00178517	TRUE	124.901
Coffee intake || id:ukb-b-5237	ukb-b-5237	7	17284577	428860	rs4410790	C	T	0.632141	1.1995e-120	0.039072	0.00167288	TRUE	545.509
Coffee intake || id:ukb-b-5237	ukb-b-5237	7	73037956	428860	rs34060476	G	A	0.133855	7.50067e-15	0.0184292	0.00237033	TRUE	60.4499
Coffee intake || id:ukb-b-5237	ukb-b-5237	8	110443480	428860	rs6469262	C	T	0.564966	1.89998e-08	-0.00915347	0.00162895	TRUE	31.5759
Coffee intake || id:ukb-b-5237	ukb-b-5237	8	33790200	428860	rs78267637	G	C	0.038115	3.89996e-09	-0.0254259	0.00431659	TRUE	34.6953
Coffee intake || id:ukb-b-5237	ukb-b-5237	8	109128653	428860	rs442355	C	G	0.254435	1.89998e-09	-0.0111372	0.00185374	TRUE	36.0956
Coffee intake || id:ukb-b-5237	ukb-b-5237	9	27953724	428860	rs10119174	C	G	0.571035	1e-08	-0.00939786	0.00164159	TRUE	32.7739
Coffee intake || id:ukb-b-5237	ukb-b-5237	10	135315795	428860	rs117810762	A	G	0.017881	6.19998e-09	0.0359086	0.00617871	TRUE	33.7755
Coffee intake || id:ukb-b-5237	ukb-b-5237	12	11316437	428860	rs61928609	C	A	0.835328	1.29987e-11	-0.0147305	0.00217536	TRUE	45.8535
Coffee intake || id:ukb-b-5237	ukb-b-5237	15	75027880	428860	rs2472297	T	C	0.262883	1.09901e-142	0.0464708	0.00182733	TRUE	646.735
Coffee intake || id:ukb-b-5237	ukb-b-5237	15	75174251	428860	rs117968677	A	G	0.024207	1.89998e-08	-0.0310299	0.00551601	TRUE	31.6454
Coffee intake || id:ukb-b-5237	ukb-b-5237	16	70927078	428860	rs8056750	T	C	0.359129	1.29999e-09	0.0105333	0.00173692	TRUE	36.7764
Coffee intake || id:ukb-b-5237	ukb-b-5237	16	53800954	428860	rs1421085	C	T	0.40357	1.69981e-29	0.0185426	0.00164436	TRUE	127.159
Coffee intake || id:ukb-b-5237	ukb-b-5237	17	46155786	428860	rs62064918	T	C	0.244545	4.09996e-08	-0.0103075	0.00187872	TRUE	30.1011
Coffee intake || id:ukb-b-5237	ukb-b-5237	17	60150383	428860	rs57918684	A	G	0.154747	8.60003e-09	0.0128864	0.00223845	TRUE	33.1412
Coffee intake || id:ukb-b-5237	ukb-b-5237	17	17845800	428860	rs7224815	T	A	0.407832	3.69999e-11	-0.0108602	0.00164162	TRUE	43.7653
Coffee intake || id:ukb-b-5237	ukb-b-5237	18	40950954	428860	rs630194	C	T	0.343374	2.29985e-11	-0.0113533	0.00169853	TRUE	44.6784
Coffee intake || id:ukb-b-5237	ukb-b-5237	18	55032486	428860	rs1942965	C	T	0.504585	3.79997e-08	-0.00890339	0.00161917	TRUE	30.2361
Coffee intake || id:ukb-b-5237	ukb-b-5237	18	57852587	428860	rs476828	C	T	0.237409	5.60015e-20	0.0173461	0.00189543	TRUE	83.7507
Coffee intake || id:ukb-b-5237	ukb-b-5237	19	41353107	428860	rs56113850	C	T	0.578109	8.9002e-15	0.0126667	0.00163351	TRUE	60.1289
Coffee intake || id:ukb-b-5237	ukb-b-5237	19	18495908	428860	rs75347775	A	G	0.244531	2.69998e-08	0.0104504	0.00187898	TRUE	30.933
Coffee intake || id:ukb-b-5237	ukb-b-5237	20	45840459	428860	rs6063085	C	A	0.373473	4.49997e-10	0.0104106	0.00166919	TRUE	38.8991
Coffee intake || id:ukb-b-5237	ukb-b-5237	20	62891820	428860	rs6062682	T	C	0.464546	2.5e-10	0.0103704	0.00163929	TRUE	40.0202
Coffee intake || id:ukb-b-5237	ukb-b-5237	22	41215672	428860	rs13054099	C	T	0.261004	4.30002e-09	-0.0107777	0.00183597	TRUE	34.4605
Coffee intake || id:ukb-b-5237	ukb-b-5237	22	24870527	428860	rs17842490	G	A	0.014248	3.29989e-11	-0.0451683	0.00680848	TRUE	44.0116
Cooked vegetable intake || id:ukb-b-8089	ukb-b-8089	1	153913770	448651	rs2252508	G	A	0.480256	5.69994e-09	0.0091021	0.00156216	TRUE	33.9494
Cooked vegetable intake || id:ukb-b-8089	ukb-b-8089	2	172525884	448651	rs2102738	C	A	0.172403	5.30005e-09	-0.0121578	0.00208302	TRUE	34.0662
Cooked vegetable intake || id:ukb-b-8089	ukb-b-8089	2	104159785	448651	rs4851029	G	T	0.526969	7.8001e-11	0.0101744	0.00156423	TRUE	42.3074
Cooked vegetable intake || id:ukb-b-8089	ukb-b-8089	3	25121444	448651	rs12629972	C	T	0.588311	1.20005e-13	0.0117995	0.00159079	TRUE	55.0176
Cooked vegetable intake || id:ukb-b-8089	ukb-b-8089	4	42137653	448651	rs28450747	A	G	0.23257	4.30002e-08	-0.0101604	0.0018547	TRUE	30.0106
Cooked vegetable intake || id:ukb-b-8089	ukb-b-8089	5	141217079	448651	rs1816263	C	T	0.280188	3.69999e-08	0.00958122	0.00174063	TRUE	30.299
Cooked vegetable intake || id:ukb-b-8089	ukb-b-8089	6	31005139	448651	rs2844672	A	G	0.624125	2.1e-09	-0.00964215	0.00160923	TRUE	35.9014
Cooked vegetable intake || id:ukb-b-8089	ukb-b-8089	8	10266706	448651	rs12550717	A	G	0.372413	1.40001e-08	0.00918737	0.00161897	TRUE	32.2036
Cooked vegetable intake || id:ukb-b-8089	ukb-b-8089	9	96345328	448651	rs10156602	G	A	0.361369	1.80011e-11	0.0110063	0.00163687	TRUE	45.2121
Cooked vegetable intake || id:ukb-b-8089	ukb-b-8089	9	83121545	448651	rs11138705	C	G	0.757204	1.40001e-08	0.0103715	0.00183004	TRUE	32.119
Cooked vegetable intake || id:ukb-b-8089	ukb-b-8089	10	118040352	448651	rs2052063	T	C	0.515902	1.6e-09	-0.00945755	0.0015679	TRUE	36.3848
Cooked vegetable intake || id:ukb-b-8089	ukb-b-8089	11	84788804	448651	rs349062	C	G	0.39275	2.5e-08	-0.00890406	0.00159767	TRUE	31.06
Cooked vegetable intake || id:ukb-b-8089	ukb-b-8089	11	13349559	448651	rs28711392	C	T	0.367132	4.60045e-11	-0.0107461	0.00163223	TRUE	43.345
Cooked vegetable intake || id:ukb-b-8089	ukb-b-8089	13	59474383	448651	rs10161952	C	A	0.31274	1.29999e-08	-0.0095798	0.00168589	TRUE	32.289
Cooked vegetable intake || id:ukb-b-8089	ukb-b-8089	16	53800954	448651	rs1421085	C	T	0.40346	8.30042e-11	0.0103316	0.00159054	TRUE	42.1935
Cooked vegetable intake || id:ukb-b-8089	ukb-b-8089	19	49259529	448651	rs838133	G	A	0.549575	4.49987e-13	0.0116877	0.00161465	TRUE	52.3964
Cooked vegetable intake || id:ukb-b-8089	ukb-b-8089	22	48977215	448651	rs34155012	T	C	0.227386	3.89996e-08	0.0105584	0.00192208	TRUE	30.1754
Copper || id:ieu-a-1073	ieu-a-1073	1	151344741	2603	rs2769264	G	T	NA	2.63027e-20	0.313	0.034	TRUE	84.7483
Copper || id:ieu-a-1073	ieu-a-1073	1	3691528	2603	rs1175550	G	A	NA	5.03002e-10	0.198	0.032	TRUE	38.2852
Copper || id:ieu-a-1073	ieu-a-1073	4	113948790	2603	rs10014072	G	A	NA	1.13e-06	-0.164	0.034	TRUE	23.2664
Copper || id:ieu-a-1073	ieu-a-1073	5	84583769	2603	rs12153606	T	G	NA	2.5e-06	-0.159	0.034	TRUE	21.8694
Copper || id:ieu-a-1073	ieu-a-1073	6	66929048	2603	rs3857536	T	C	NA	4.08e-06	-0.129	0.028	TRUE	21.2258
Copper || id:ieu-a-1073	ieu-a-1073	12	76064528	2603	rs12582659	C	T	NA	2.86003e-06	1.262	0.27	TRUE	21.847
Dried fruit intake || id:ukb-b-16576	ukb-b-16576	1	241054465	421764	rs261809	G	A	0.540636	9.80009e-09	-0.00962858	0.00167902	TRUE	32.8861
Dried fruit intake || id:ukb-b-16576	ukb-b-16576	1	44031793	421764	rs11586016	C	G	0.371004	1.09999e-08	0.00987818	0.00173034	TRUE	32.5905
Dried fruit intake || id:ukb-b-16576	ukb-b-16576	1	72270797	421764	rs12137234	T	C	0.303772	2.80001e-08	0.0102051	0.00183744	TRUE	30.8467
Dried fruit intake || id:ukb-b-16576	ukb-b-16576	1	91191582	421764	rs72720396	G	A	0.229157	8.70001e-09	0.0114265	0.00198541	TRUE	33.1227
Dried fruit intake || id:ukb-b-16576	ukb-b-16576	1	204603861	421764	rs11811826	A	T	0.224231	4.40048e-11	0.0132178	0.0020058	TRUE	43.4253
Dried fruit intake || id:ukb-b-16576	ukb-b-16576	1	72748669	421764	rs3101339	C	A	0.603285	6.20012e-17	0.0142595	0.00170546	TRUE	69.9078
Dried fruit intake || id:ukb-b-16576	ukb-b-16576	1	98327133	421764	rs75641275	C	A	0.143372	2.90001e-09	-0.0141613	0.00238518	TRUE	35.2504
Dried fruit intake || id:ukb-b-16576	ukb-b-16576	2	60231826	421764	rs7582086	T	G	0.468273	8.79995e-09	-0.00962821	0.00167381	TRUE	33.0886
Dried fruit intake || id:ukb-b-16576	ukb-b-16576	2	60718347	421764	rs7599488	T	C	0.426408	6.69993e-10	-0.0104154	0.00168729	TRUE	38.1042
Dried fruit intake || id:ukb-b-16576	ukb-b-16576	2	101022726	421764	rs4149513	A	G	0.493537	2.19989e-12	0.01173	0.00167139	TRUE	49.2539
Dried fruit intake || id:ukb-b-16576	ukb-b-16576	2	166183577	421764	rs17184707	T	C	0.212811	2.1e-08	-0.0114381	0.00204011	TRUE	31.4341
Dried fruit intake || id:ukb-b-16576	ukb-b-16576	3	18763543	421764	rs4269101	G	T	0.718948	1.10002e-13	-0.0138099	0.00185921	TRUE	55.1727
Dried fruit intake || id:ukb-b-16576	ukb-b-16576	3	43941406	421764	rs11720884	G	A	0.250137	7.59994e-09	0.0111797	0.00193554	TRUE	33.3623
Dried fruit intake || id:ukb-b-16576	ukb-b-16576	3	147239337	421764	rs57499472	C	T	0.404131	8.10009e-09	0.00991231	0.00171869	TRUE	33.2625
Dried fruit intake || id:ukb-b-16576	ukb-b-16576	4	2862190	421764	rs10026792	A	G	0.290404	3.89996e-09	0.0108465	0.0018423	TRUE	34.6624
Dried fruit intake || id:ukb-b-16576	ukb-b-16576	4	37175523	421764	rs1648404	T	C	0.476112	1.79999e-08	0.00941595	0.00167357	TRUE	31.6549
Dried fruit intake || id:ukb-b-16576	ukb-b-16576	6	31540429	421764	rs746868	G	C	0.614662	5.19996e-14	-0.0129055	0.00171452	TRUE	56.6584
Dried fruit intake || id:ukb-b-16576	ukb-b-16576	6	98547979	421764	rs9385269	T	C	0.524565	7.19946e-13	0.0120673	0.00168183	TRUE	51.4821
Dried fruit intake || id:ukb-b-16576	ukb-b-16576	6	25430149	421764	rs2328887	C	T	0.899467	8.80035e-12	0.0189482	0.00277607	TRUE	46.5881
Dried fruit intake || id:ukb-b-16576	ukb-b-16576	7	153485282	421764	rs2533273	A	C	0.48453	3.89996e-09	-0.00987659	0.00167714	TRUE	34.6797
Dried fruit intake || id:ukb-b-16576	ukb-b-16576	7	132716502	421764	rs7808471	C	T	0.322136	1.09999e-10	-0.0115362	0.00178604	TRUE	41.7199
Dried fruit intake || id:ukb-b-16576	ukb-b-16576	7	2109821	421764	rs11772627	C	G	0.18202	2.99985e-17	0.0183338	0.00217099	TRUE	71.3164
Dried fruit intake || id:ukb-b-16576	ukb-b-16576	8	144258705	421764	rs7829800	G	A	0.671041	5.1e-09	-0.0104463	0.00178709	TRUE	34.169
Dried fruit intake || id:ukb-b-16576	ukb-b-16576	10	22058137	421764	rs10740991	C	G	0.717606	1.99986e-19	0.016739	0.00185722	TRUE	81.233
Dried fruit intake || id:ukb-b-16576	ukb-b-16576	10	64988931	421764	rs7916868	T	A	0.503499	9.09997e-09	0.00960741	0.00167167	TRUE	33.0302
Dried fruit intake || id:ukb-b-16576	ukb-b-16576	10	126723567	421764	rs893856	A	G	0.148988	1.29999e-08	-0.013361	0.00234923	TRUE	32.3465
Dried fruit intake || id:ukb-b-16576	ukb-b-16576	11	66292908	421764	rs10896126	G	A	0.303582	1.59993e-16	-0.015009	0.00181919	TRUE	68.0687
Dried fruit intake || id:ukb-b-16576	ukb-b-16576	11	43622423	421764	rs11037497	C	G	0.446175	5.69994e-10	0.0104396	0.00168442	TRUE	38.412
Dried fruit intake || id:ukb-b-16576	ukb-b-16576	11	95523433	421764	rs1622515	G	A	0.484704	2.90001e-09	0.00991719	0.00167077	TRUE	35.2325
Dried fruit intake || id:ukb-b-16576	ukb-b-16576	12	108618630	421764	rs3764002	T	C	0.261416	5.10035e-12	0.0131215	0.00190081	TRUE	47.6529
Dried fruit intake || id:ukb-b-16576	ukb-b-16576	14	72170969	421764	rs4140799	A	G	0.531856	1.79999e-08	0.0094566	0.00167846	TRUE	31.743
Dried fruit intake || id:ukb-b-16576	ukb-b-16576	14	22038125	421764	rs34162196	T	C	0.101001	7.10068e-16	-0.0223628	0.00277168	TRUE	65.0978
Dried fruit intake || id:ukb-b-16576	ukb-b-16576	14	77433198	421764	rs10129747	G	A	0.530254	2.59998e-08	0.00935902	0.00168126	TRUE	30.9878
Dried fruit intake || id:ukb-b-16576	ukb-b-16576	15	47821612	421764	rs1797235	C	G	0.374623	8.9e-09	-0.0100206	0.00174235	TRUE	33.0763
Dried fruit intake || id:ukb-b-16576	ukb-b-16576	15	45319982	421764	rs11632215	C	A	0.120179	4.39997e-08	-0.0141434	0.00258382	TRUE	29.9629
Dried fruit intake || id:ukb-b-16576	ukb-b-16576	16	73602926	421764	rs862227	G	A	0.458327	4.30002e-08	-0.0091646	0.00167238	TRUE	30.0301
Dried fruit intake || id:ukb-b-16576	ukb-b-16576	16	52105988	421764	rs1582322	G	A	0.604805	6.80002e-09	0.00994346	0.00171571	TRUE	33.5882
Dried fruit intake || id:ukb-b-16576	ukb-b-16576	17	56419228	421764	rs62084586	C	T	0.165729	3.2e-09	0.0133946	0.00226174	TRUE	35.0731
Dried fruit intake || id:ukb-b-16576	ukb-b-16576	17	1373612	421764	rs8081370	T	C	0.910232	1.40001e-08	-0.0166666	0.00293795	TRUE	32.1814
Dried fruit intake || id:ukb-b-16576	ukb-b-16576	18	21117571	421764	rs4800488	A	C	0.489858	7.70016e-13	0.0119836	0.00167202	TRUE	51.3679
Dried fruit intake || id:ukb-b-16576	ukb-b-16576	18	57850583	421764	rs17175518	A	C	0.232775	5.89997e-09	0.0114962	0.00197514	TRUE	33.8776
Dried fruit intake || id:ukb-b-16576	ukb-b-16576	18	60233646	421764	rs11152349	A	G	0.302856	4.90004e-08	0.00991215	0.0018176	TRUE	29.7399
Dried fruit intake || id:ukb-b-16576	ukb-b-16576	19	45411941	421764	rs429358	C	T	0.154208	6.70039e-18	0.0199445	0.00231362	TRUE	74.3126
Fresh fruit intake || id:ukb-b-3881	ukb-b-3881	1	153992909	446462	rs2790688	T	C	0.154068	1.50003e-11	0.0114466	0.00169613	TRUE	45.5444
Fresh fruit intake || id:ukb-b-3881	ukb-b-3881	1	97304868	446462	rs559734	C	G	0.711817	1.09999e-08	0.00776806	0.00136078	TRUE	32.5874
Fresh fruit intake || id:ukb-b-3881	ukb-b-3881	1	204564714	446462	rs12044599	G	A	0.21008	3.69999e-10	0.00942073	0.0015033	TRUE	39.2715
Fresh fruit intake || id:ukb-b-3881	ukb-b-3881	1	65945906	446462	rs7554485	C	T	0.611539	1.7e-10	-0.00801014	0.00125414	TRUE	40.7932
Fresh fruit intake || id:ukb-b-3881	ukb-b-3881	1	72729142	446462	rs1620977	G	A	0.730517	1.10002e-21	-0.0131742	0.00137761	TRUE	91.4526
Fresh fruit intake || id:ukb-b-3881	ukb-b-3881	2	651365	446462	rs2867113	A	G	0.130942	1.50003e-12	-0.0138606	0.00196025	TRUE	49.9967
Fresh fruit intake || id:ukb-b-3881	ukb-b-3881	2	58072660	446462	rs17049185	T	G	0.267872	7.29995e-09	0.00804043	0.00139033	TRUE	33.4444
Fresh fruit intake || id:ukb-b-3881	ukb-b-3881	2	60235568	446462	rs11896330	A	G	0.632839	3.40017e-11	-0.00844567	0.0012744	TRUE	43.9194
Fresh fruit intake || id:ukb-b-3881	ukb-b-3881	2	225447371	446462	rs72974263	T	C	0.318282	1.79999e-08	0.00738684	0.00131242	TRUE	31.679
Fresh fruit intake || id:ukb-b-3881	ukb-b-3881	2	104094008	446462	rs817223	C	T	0.481314	2.80001e-09	-0.00726908	0.00122339	TRUE	35.3044
Fresh fruit intake || id:ukb-b-3881	ukb-b-3881	2	45157336	446462	rs4953150	T	C	0.344088	6.59933e-11	-0.00843921	0.00129268	TRUE	42.6208
Fresh fruit intake || id:ukb-b-3881	ukb-b-3881	2	146298007	446462	rs10192394	T	C	0.528785	4.49997e-10	-0.00766096	0.0012287	TRUE	38.8754
Fresh fruit intake || id:ukb-b-3881	ukb-b-3881	3	85642479	446462	rs1375566	A	G	0.627412	6.1e-10	-0.00783382	0.001266	TRUE	38.2895
Fresh fruit intake || id:ukb-b-3881	ukb-b-3881	3	21038260	446462	rs13072255	C	A	0.493966	2.09991e-13	0.00898012	0.00122355	TRUE	53.8668
Fresh fruit intake || id:ukb-b-3881	ukb-b-3881	3	185824903	446462	rs1356292	T	C	0.807546	3.50002e-09	0.00917471	0.00155324	TRUE	34.8905
Fresh fruit intake || id:ukb-b-3881	ukb-b-3881	4	59882235	446462	rs12641371	T	C	0.433148	1.40001e-10	0.00791271	0.00123354	TRUE	41.1476
Fresh fruit intake || id:ukb-b-3881	ukb-b-3881	5	92950673	446462	rs10064431	C	T	0.522495	5.99998e-10	-0.00757392	0.00122365	TRUE	38.3113
Fresh fruit intake || id:ukb-b-3881	ukb-b-3881	5	95902093	446462	rs149449	A	G	0.489167	2.39999e-09	0.00728855	0.00122061	TRUE	35.6557
Fresh fruit intake || id:ukb-b-3881	ukb-b-3881	6	50782834	446462	rs2143081	A	G	0.539822	1.29987e-11	0.00832073	0.00122891	TRUE	45.844
Fresh fruit intake || id:ukb-b-3881	ukb-b-3881	6	31875712	446462	rs586346	C	T	0.635353	4.49997e-08	-0.0069217	0.00126583	TRUE	29.9002
Fresh fruit intake || id:ukb-b-3881	ukb-b-3881	6	51187787	446462	rs994270	G	C	0.235126	4.19952e-20	0.0132585	0.00144389	TRUE	84.3181
Fresh fruit intake || id:ukb-b-3881	ukb-b-3881	7	35078743	446462	rs329274	G	A	0.485636	2.80001e-08	0.0068183	0.00122813	TRUE	30.8222
Fresh fruit intake || id:ukb-b-3881	ukb-b-3881	7	153495206	446462	rs10271924	T	C	0.492595	2e-08	-0.00704676	0.00125592	TRUE	31.4815
Fresh fruit intake || id:ukb-b-3881	ukb-b-3881	7	143723137	446462	rs10249294	A	G	0.372973	4.10015e-54	0.0195637	0.00126299	TRUE	239.94
Fresh fruit intake || id:ukb-b-3881	ukb-b-3881	7	127595077	446462	rs12536253	C	G	0.24901	8.30004e-09	-0.00815943	0.00141599	TRUE	33.2047
Fresh fruit intake || id:ukb-b-3881	ukb-b-3881	8	10209623	446462	rs7818437	C	T	0.235903	2.99999e-08	-0.00804815	0.00145251	TRUE	30.7011
Fresh fruit intake || id:ukb-b-3881	ukb-b-3881	8	57436577	446462	rs1866823	A	G	0.544469	2.1e-09	0.00743079	0.0012406	TRUE	35.8762
Fresh fruit intake || id:ukb-b-3881	ukb-b-3881	9	23274223	446462	rs6475724	T	C	0.727296	1.89998e-08	0.00772163	0.00137406	TRUE	31.5796
Fresh fruit intake || id:ukb-b-3881	ukb-b-3881	9	96217447	446462	rs7869969	G	A	0.330836	5.69994e-09	0.00756738	0.00129919	TRUE	33.927
Fresh fruit intake || id:ukb-b-3881	ukb-b-3881	9	1734863	446462	rs4302893	A	G	0.334189	1.29999e-08	0.00738857	0.00129959	TRUE	32.3227
Fresh fruit intake || id:ukb-b-3881	ukb-b-3881	9	5780121	446462	rs2093654	G	A	0.388133	1.5e-08	0.00712915	0.00125874	TRUE	32.0777
Fresh fruit intake || id:ukb-b-3881	ukb-b-3881	10	125134393	446462	rs11248509	T	A	0.371237	7.39997e-09	0.00732973	0.00126801	TRUE	33.4142
Fresh fruit intake || id:ukb-b-3881	ukb-b-3881	10	65313819	446462	rs9919429	G	A	0.486008	3.79997e-08	-0.00672322	0.00122289	TRUE	30.2259
Fresh fruit intake || id:ukb-b-3881	ukb-b-3881	10	22098701	446462	rs10828266	G	A	0.715634	8.10028e-20	0.0123642	0.00135696	TRUE	83.0229
Fresh fruit intake || id:ukb-b-3881	ukb-b-3881	10	107577033	446462	rs12780952	A	G	0.286382	3.40001e-08	0.00747457	0.00135361	TRUE	30.492
Fresh fruit intake || id:ukb-b-3881	ukb-b-3881	11	8825774	446462	rs10840126	G	A	0.376121	1.89998e-09	-0.00771754	0.00128576	TRUE	36.0278
Fresh fruit intake || id:ukb-b-3881	ukb-b-3881	11	47527052	446462	rs10838724	T	G	0.367992	2.09991e-12	0.00901088	0.00128277	TRUE	49.3443
Fresh fruit intake || id:ukb-b-3881	ukb-b-3881	11	33759092	446462	rs11032362	A	G	0.090976	5.30005e-09	0.0123929	0.00212339	TRUE	34.0633
Fresh fruit intake || id:ukb-b-3881	ukb-b-3881	11	63981507	446462	rs60452247	A	G	0.363079	3.40001e-10	0.00796969	0.00126932	TRUE	39.4222
Fresh fruit intake || id:ukb-b-3881	ukb-b-3881	13	55924013	446462	rs7982441	C	T	0.731883	9.80009e-10	-0.00841258	0.00137614	TRUE	37.3709
Fresh fruit intake || id:ukb-b-3881	ukb-b-3881	13	100650708	446462	rs9517948	T	C	0.451352	1.7e-08	0.00695315	0.00123287	TRUE	31.8074
Fresh fruit intake || id:ukb-b-3881	ukb-b-3881	14	32071665	446462	rs12885598	A	G	0.596671	1.7e-09	0.00751549	0.00124738	TRUE	36.3009
Fresh fruit intake || id:ukb-b-3881	ukb-b-3881	14	22038125	446462	rs34162196	T	C	0.1008	4.00037e-19	-0.0181417	0.0020297	TRUE	79.89
Fresh fruit intake || id:ukb-b-3881	ukb-b-3881	14	79943606	446462	rs28479795	T	C	0.221473	2.49977e-14	0.0112324	0.00147345	TRUE	58.1131
Fresh fruit intake || id:ukb-b-3881	ukb-b-3881	16	72826387	446462	rs62051554	A	G	0.108545	4.60002e-09	0.0116118	0.00198143	TRUE	34.3433
Fresh fruit intake || id:ukb-b-3881	ukb-b-3881	16	73602926	446462	rs862227	G	A	0.457858	1.10002e-16	-0.0101452	0.00122398	TRUE	68.7025
Fresh fruit intake || id:ukb-b-3881	ukb-b-3881	16	19279380	446462	rs1051547	C	T	0.561537	1.09999e-09	-0.00757523	0.00124161	TRUE	37.2238
Fresh fruit intake || id:ukb-b-3881	ukb-b-3881	17	58443095	446462	rs139042899	C	A	0.013469	3.2e-09	0.035995	0.00608106	TRUE	35.0369
Fresh fruit intake || id:ukb-b-3881	ukb-b-3881	18	44800515	446462	rs2048522	T	A	0.434968	1.80011e-14	0.0095625	0.00124771	TRUE	58.7375
Fresh fruit intake || id:ukb-b-3881	ukb-b-3881	18	57968685	446462	rs73455661	G	A	0.279338	4.10015e-14	0.0102938	0.0013622	TRUE	57.1044
Fresh fruit intake || id:ukb-b-3881	ukb-b-3881	18	24131659	446462	rs8095324	G	A	0.404041	2.69998e-08	-0.00694613	0.00124903	TRUE	30.9272
Fresh fruit intake || id:ukb-b-3881	ukb-b-3881	19	10961273	446462	rs11085749	A	G	0.387076	7.10003e-10	-0.00773361	0.00125477	TRUE	37.9871
Fresh fruit intake || id:ukb-b-3881	ukb-b-3881	19	46196634	446462	rs2302593	G	C	0.486625	3.10027e-12	0.00852802	0.00122303	TRUE	48.6208
Fresh fruit intake || id:ukb-b-3881	ukb-b-3881	19	49261368	446462	rs739320	C	T	0.60575	1.9002e-12	-0.00899731	0.00127708	TRUE	49.6351
Fresh fruit intake || id:ukb-b-3881	ukb-b-3881	21	33068937	446462	rs78537042	A	C	0.086801	4.79999e-08	-0.0119259	0.00218432	TRUE	29.8092
Iron || id:ieu-a-1049	ieu-a-1049	2	239087912	23986	rs12731	A	G	NA	2.51501e-06	0.0473	0.01	TRUE	22.3729
Iron || id:ieu-a-1049	ieu-a-1049	3	133484712	23986	rs1525892	A	G	NA	1.65082e-12	0.0736	0.0104	TRUE	50.0828
Iron || id:ieu-a-1049	ieu-a-1049	6	135431318	23986	rs6920211	C	T	NA	3.13798e-06	0.0537	0.0115	TRUE	21.8048
Iron || id:ieu-a-1049	ieu-a-1049	6	26093141	23986	rs1800562	A	G	NA	3.95913e-77	0.3724	0.02	TRUE	346.704
Iron || id:ieu-a-1049	ieu-a-1049	6	56088216	23986	rs1033478	C	T	NA	3.62903e-07	-0.0551	0.0108	TRUE	26.0289
Iron || id:ieu-a-1049	ieu-a-1049	7	100240296	23986	rs2075672	G	A	NA	5.94703e-08	0.0557	0.0103	TRUE	29.2439
Iron || id:ieu-a-1049	ieu-a-1049	8	37004569	23986	rs604302	C	T	NA	3.07199e-06	-0.0577	0.0124	TRUE	21.6525
Iron || id:ieu-a-1049	ieu-a-1049	15	61767743	23986	rs7172337	C	T	NA	2.63099e-06	0.0523	0.0111	TRUE	22.2002
Iron || id:ieu-a-1049	ieu-a-1049	17	1892031	23986	rs7209063	G	C	NA	3.61002e-06	-0.0483	0.0104	TRUE	21.5689
Iron || id:ieu-a-1049	ieu-a-1049	20	48974248	23986	rs13038647	C	T	NA	3.80496e-06	0.0463	0.01	TRUE	21.4369
Iron || id:ieu-a-1049	ieu-a-1049	22	37462936	23986	rs855791	G	A	NA	4.31221e-77	0.1868	0.0101	TRUE	342.067
Lamb/mutton intake || id:ukb-b-14179	ukb-b-14179	1	72944617	460006	rs7550173	T	A	0.610281	1.29999e-09	-0.00912387	0.0015023	TRUE	36.8846
Lamb/mutton intake || id:ukb-b-14179	ukb-b-14179	1	6866978	460006	rs660880	A	G	0.51281	6.80002e-10	-0.00903233	0.001464	TRUE	38.0643
Lamb/mutton intake || id:ukb-b-14179	ukb-b-14179	1	243582753	460006	rs56394517	G	A	0.09584	3.2e-08	-0.0137749	0.00249124	TRUE	30.5735
Lamb/mutton intake || id:ukb-b-14179	ukb-b-14179	2	56662691	460006	rs139237013	A	G	0.057668	1.79999e-09	0.0188989	0.00314007	TRUE	36.2238
Lamb/mutton intake || id:ukb-b-14179	ukb-b-14179	2	151345113	460006	rs2222760	A	G	0.28089	2.80001e-08	-0.00909294	0.00163727	TRUE	30.8438
Lamb/mutton intake || id:ukb-b-14179	ukb-b-14179	2	417167	460006	rs62106258	C	T	0.048562	2e-10	0.0216304	0.00340154	TRUE	40.4369
Lamb/mutton intake || id:ukb-b-14179	ukb-b-14179	2	58177683	460006	rs2678900	G	T	0.427924	9.8992e-12	0.0100844	0.00148119	TRUE	46.3531
Lamb/mutton intake || id:ukb-b-14179	ukb-b-14179	3	83786985	460006	rs2140714	G	C	0.557738	7.69999e-09	-0.00852476	0.00147636	TRUE	33.3411
Lamb/mutton intake || id:ukb-b-14179	ukb-b-14179	3	175671450	460006	rs12634740	G	T	0.252078	2.80001e-09	-0.010087	0.00169718	TRUE	35.3239
Lamb/mutton intake || id:ukb-b-14179	ukb-b-14179	4	93984155	460006	rs6829572	A	G	0.456717	1.2e-08	0.008401	0.00147406	TRUE	32.4812
Lamb/mutton intake || id:ukb-b-14179	ukb-b-14179	5	33951693	460006	rs16891982	G	C	0.972143	2.69998e-08	-0.0242681	0.00436437	TRUE	30.9192
Lamb/mutton intake || id:ukb-b-14179	ukb-b-14179	5	88065637	460006	rs11743441	T	G	0.574343	2.69998e-09	-0.00884199	0.00148593	TRUE	35.4082
Lamb/mutton intake || id:ukb-b-14179	ukb-b-14179	5	164566362	460006	rs7447465	C	T	0.619449	2e-10	0.00958232	0.0015062	TRUE	40.474
Lamb/mutton intake || id:ukb-b-14179	ukb-b-14179	6	37669616	460006	rs62398404	T	C	0.127211	4e-09	0.0129151	0.00219431	TRUE	34.6417
Lamb/mutton intake || id:ukb-b-14179	ukb-b-14179	6	51187787	460006	rs994270	G	C	0.234851	1.40001e-08	0.0098203	0.00172948	TRUE	32.2417
Lamb/mutton intake || id:ukb-b-14179	ukb-b-14179	7	72878044	460006	rs35797675	G	T	0.215928	1.40001e-09	-0.0108498	0.0017934	TRUE	36.6007
Lamb/mutton intake || id:ukb-b-14179	ukb-b-14179	8	4836291	460006	rs4272399	A	C	0.321491	4.49997e-09	-0.00924231	0.00157567	TRUE	34.4057
Lamb/mutton intake || id:ukb-b-14179	ukb-b-14179	9	15573753	460006	rs276453	C	A	0.488356	2.90001e-22	-0.014237	0.00146723	TRUE	94.1544
Lamb/mutton intake || id:ukb-b-14179	ukb-b-14179	9	131936055	460006	rs1556147	T	A	0.671626	5.30005e-09	0.00910131	0.00155908	TRUE	34.0778
Lamb/mutton intake || id:ukb-b-14179	ukb-b-14179	11	31097262	460006	rs673696	T	C	0.080995	3.69999e-09	0.0158208	0.00268204	TRUE	34.7958
Lamb/mutton intake || id:ukb-b-14179	ukb-b-14179	11	126590934	460006	rs4489752	T	G	0.836007	2.80027e-12	0.013811	0.00197586	TRUE	48.8583
Lamb/mutton intake || id:ukb-b-14179	ukb-b-14179	12	60473007	460006	rs6581296	G	C	0.794714	4e-08	0.0100199	0.00182433	TRUE	30.1662
Lamb/mutton intake || id:ukb-b-14179	ukb-b-14179	13	55946152	460006	rs3105056	C	T	0.732738	1.80011e-12	-0.0116241	0.00164854	TRUE	49.7187
Lamb/mutton intake || id:ukb-b-14179	ukb-b-14179	14	98872110	460006	rs1958801	G	A	0.287998	3.2e-08	-0.00894391	0.00161749	TRUE	30.5754
Lamb/mutton intake || id:ukb-b-14179	ukb-b-14179	16	5694999	460006	rs55813438	A	G	0.763165	4.70002e-11	-0.0114181	0.0017352	TRUE	43.3001
Lamb/mutton intake || id:ukb-b-14179	ukb-b-14179	16	28338039	460006	rs2726033	G	A	0.422384	1.5e-10	-0.00948966	0.0014804	TRUE	41.0907
Lamb/mutton intake || id:ukb-b-14179	ukb-b-14179	16	74166991	460006	rs3964074	C	T	0.547043	3.2e-08	-0.00814112	0.00147218	TRUE	30.5806
Lamb/mutton intake || id:ukb-b-14179	ukb-b-14179	16	64293179	460006	rs2926119	A	C	0.569417	4.39997e-08	0.00811121	0.00148179	TRUE	29.9639
Lamb/mutton intake || id:ukb-b-14179	ukb-b-14179	19	45411941	460006	rs429358	C	T	0.154171	2.70023e-19	-0.0181966	0.00202671	TRUE	80.6116
Lamb/mutton intake || id:ukb-b-14179	ukb-b-14179	19	42670527	460006	rs17270057	C	T	0.113347	4.30002e-08	0.0126533	0.00230897	TRUE	30.0311
Lamb/mutton intake || id:ukb-b-14179	ukb-b-14179	22	27253353	460006	rs136548	T	C	0.376668	2.90001e-10	0.00953241	0.00151227	TRUE	39.7326
Lamb/mutton intake || id:ukb-b-14179	ukb-b-14179	22	41753603	460006	rs11090045	A	G	0.307145	2.99985e-11	-0.0106761	0.00160657	TRUE	44.1597
Mineral and other dietary supplements: Selenium || id:ukb-b-19158	ukb-b-19158	1	226851963	461384	rs3754390	A	G	0.294535	1.7e-07	-0.00183199	0.000350632	TRUE	27.2988
Mineral and other dietary supplements: Selenium || id:ukb-b-19158	ukb-b-19158	2	182947292	461384	rs7603587	G	A	0.61343	4.70002e-06	-0.00150284	0.000328178	TRUE	20.9704
Mineral and other dietary supplements: Selenium || id:ukb-b-19158	ukb-b-19158	3	114850790	461384	rs13087012	T	G	0.675103	1.89998e-06	-0.00162388	0.000340959	TRUE	22.6832
Mineral and other dietary supplements: Selenium || id:ukb-b-19158	ukb-b-19158	7	152418738	461384	rs12155507	A	G	0.038033	2.30001e-06	0.00415689	0.000879742	TRUE	22.3268
Mineral and other dietary supplements: Selenium || id:ukb-b-19158	ukb-b-19158	7	121955981	461384	rs10237306	T	G	0.382593	1e-06	0.00160019	0.000327268	TRUE	23.9076
Mineral and other dietary supplements: Selenium || id:ukb-b-19158	ukb-b-19158	8	10103179	461384	rs2952225	C	G	0.557434	7.90005e-07	-0.00158801	0.000321623	TRUE	24.3788
Mineral and other dietary supplements: Selenium || id:ukb-b-19158	ukb-b-19158	19	30308385	461384	rs3218045	C	T	0.042085	2.1e-06	-0.00375714	0.00079224	TRUE	22.4906
Mineral and other dietary supplements: Selenium || id:ukb-b-19158	ukb-b-19158	21	47413085	461384	rs2742071	T	C	0.144853	2.5e-07	0.00235115	0.000455881	TRUE	26.5985
Magnesium || id:ukb-b-7372	ukb-b-7372	1	208139949	64979	rs2745938	T	G	0.647485	1.6e-06	0.0269243	0.00561835	TRUE	22.9653
Magnesium || id:ukb-b-7372	ukb-b-7372	2	104993244	64979	rs116740989	A	C	0.012118	2.80001e-06	0.117547	0.0250756	TRUE	21.9746
Magnesium || id:ukb-b-7372	ukb-b-7372	4	79596378	64979	rs114575778	A	G	0.010278	1.2e-07	-0.145164	0.0274331	TRUE	28.0006
Magnesium || id:ukb-b-7372	ukb-b-7372	4	88358683	64979	rs140205161	G	A	0.007247	4.09996e-06	0.162252	0.0352098	TRUE	21.235
Magnesium || id:ukb-b-7372	ukb-b-7372	5	179052804	64979	rs116028267	G	C	0.037774	3.89996e-06	-0.0666131	0.014422	TRUE	21.3338
Magnesium || id:ukb-b-7372	ukb-b-7372	5	79242663	64979	rs4535437	G	A	0.245133	1.2e-06	0.0302082	0.00623112	TRUE	23.5027
Magnesium || id:ukb-b-7372	ukb-b-7372	6	46322293	64979	rs114989460	C	T	0.018108	4.60002e-06	0.0957603	0.0208955	TRUE	21.0022
Magnesium || id:ukb-b-7372	ukb-b-7372	7	153872931	64979	rs144862520	T	C	0.041085	4.70002e-06	-0.0703248	0.0153669	TRUE	20.9433
Magnesium || id:ukb-b-7372	ukb-b-7372	8	136152474	64979	rs77126457	A	G	0.01442	4.49997e-07	0.114984	0.0227843	TRUE	25.4685
Magnesium || id:ukb-b-7372	ukb-b-7372	9	110307810	64979	rs76330086	T	C	0.014805	4.39997e-06	-0.101588	0.0221236	TRUE	21.085
Magnesium || id:ukb-b-7372	ukb-b-7372	9	137753121	64979	rs7022555	T	C	0.011648	1.79999e-06	-0.120695	0.025269	TRUE	22.8141
Magnesium || id:ukb-b-7372	ukb-b-7372	10	30048948	64979	rs1247081	T	G	0.507657	1.7e-06	0.0256696	0.00536614	TRUE	22.8831
Magnesium || id:ukb-b-7372	ukb-b-7372	11	90779474	64979	rs116979507	T	C	0.038674	4.60002e-06	0.063628	0.0138895	TRUE	20.9857
Magnesium || id:ukb-b-7372	ukb-b-7372	11	118572267	64979	rs573905	G	A	0.547365	3.2e-07	0.0275402	0.00538992	TRUE	26.1078
Magnesium || id:ukb-b-7372	ukb-b-7372	12	28448965	64979	rs147150587	A	G	0.01026	3.40001e-06	0.128307	0.0276315	TRUE	21.5621
Magnesium || id:ukb-b-7372	ukb-b-7372	13	100899519	64979	rs7339029	T	G	0.134142	4.70002e-06	0.0362754	0.00792269	TRUE	20.9642
Magnesium || id:ukb-b-7372	ukb-b-7372	16	70945259	64979	rs146963873	A	T	0.007919	3.59998e-07	-0.16778	0.0329752	TRUE	25.8884
Magnesium || id:ukb-b-7372	ukb-b-7372	18	70714102	64979	rs1559583	C	T	0.784627	3.50002e-06	-0.0303381	0.00654176	TRUE	21.5074
Magnesium || id:ukb-b-7372	ukb-b-7372	20	38900761	64979	rs111419911	G	A	0.309961	6.29999e-07	-0.0292815	0.00587917	TRUE	24.8059
Monounsaturated fatty acid levels || id:ebi-a-GCST90092928	ebi-a-GCST90092928	1	62963737	115006	rs1002687	A	G	0.644739	8.70964e-103	0.0914582	0.0042485	TRUE	463.419
Monounsaturated fatty acid levels || id:ebi-a-GCST90092928	ebi-a-GCST90092928	1	23784965	115006	rs534417	G	A	0.875008	2.39999e-10	0.0388228	0.00612967	TRUE	40.1143
Monounsaturated fatty acid levels || id:ebi-a-GCST90092928	ebi-a-GCST90092928	1	27262545	115006	rs182050989	T	C	0.02815	1.7e-08	0.0694765	0.012311	TRUE	31.8485
Monounsaturated fatty acid levels || id:ebi-a-GCST90092928	ebi-a-GCST90092928	1	230295691	115006	rs4846914	A	G	0.605403	2.19989e-13	-0.0305214	0.00416166	TRUE	53.7868
Monounsaturated fatty acid levels || id:ebi-a-GCST90092928	ebi-a-GCST90092928	1	109821511	115006	rs602633	G	T	0.782937	4.49997e-08	0.0269222	0.00492268	TRUE	29.9101
Monounsaturated fatty acid levels || id:ebi-a-GCST90092928	ebi-a-GCST90092928	2	21530659	115006	rs60960031	A	G	0.40287	2.90001e-10	-0.0261665	0.00415102	TRUE	39.7358
Monounsaturated fatty acid levels || id:ebi-a-GCST90092928	ebi-a-GCST90092928	2	27730940	115006	rs1260326	C	T	0.604008	2.79898e-157	-0.111017	0.00415484	TRUE	713.954
Monounsaturated fatty acid levels || id:ebi-a-GCST90092928	ebi-a-GCST90092928	2	20367135	115006	rs11895352	T	C	0.475391	1.89998e-10	-0.0260019	0.00408008	TRUE	40.6137
Monounsaturated fatty acid levels || id:ebi-a-GCST90092928	ebi-a-GCST90092928	2	165528624	115006	rs1128249	T	G	0.39204	1.29987e-17	-0.0355909	0.00416487	TRUE	73.0256
Monounsaturated fatty acid levels || id:ebi-a-GCST90092928	ebi-a-GCST90092928	2	227077377	115006	rs2943635	T	C	0.679825	1.5e-09	0.0263224	0.00435741	TRUE	36.4917
Monounsaturated fatty acid levels || id:ebi-a-GCST90092928	ebi-a-GCST90092928	2	21205502	115006	rs4564803	T	G	0.22818	1.10002e-49	-0.0716528	0.00483413	TRUE	219.7
Monounsaturated fatty acid levels || id:ebi-a-GCST90092928	ebi-a-GCST90092928	3	136196071	115006	rs1394092	T	C	0.726704	1.50003e-11	0.0308858	0.00457557	TRUE	45.5646
Monounsaturated fatty acid levels || id:ebi-a-GCST90092928	ebi-a-GCST90092928	4	39414993	115006	rs11940694	G	A	0.605096	1.6e-09	0.0252725	0.00418963	TRUE	36.3869
Monounsaturated fatty acid levels || id:ebi-a-GCST90092928	ebi-a-GCST90092928	4	3443931	115006	rs13108218	G	A	0.615408	2.19989e-19	-0.0379084	0.00421058	TRUE	81.0564
Monounsaturated fatty acid levels || id:ebi-a-GCST90092928	ebi-a-GCST90092928	4	87976359	115006	rs1471251	T	A	0.397122	5.60015e-13	0.0300907	0.00417393	TRUE	51.9726
Monounsaturated fatty acid levels || id:ebi-a-GCST90092928	ebi-a-GCST90092928	4	100508556	115006	rs2035816	G	A	0.084302	1.89998e-08	-0.0412481	0.00733618	TRUE	31.6132
Monounsaturated fatty acid levels || id:ebi-a-GCST90092928	ebi-a-GCST90092928	5	74656539	115006	rs12916	C	T	0.400366	3.50002e-08	0.0228919	0.00415312	TRUE	30.3819
Monounsaturated fatty acid levels || id:ebi-a-GCST90092928	ebi-a-GCST90092928	5	156443066	115006	rs4704834	G	A	0.644043	1.10002e-24	0.0435104	0.00424371	TRUE	105.122
Monounsaturated fatty acid levels || id:ebi-a-GCST90092928	ebi-a-GCST90092928	5	55857025	115006	rs11429307	GT	G	0.191495	9.09913e-17	0.0431169	0.00518478	TRUE	69.1567
Monounsaturated fatty acid levels || id:ebi-a-GCST90092928	ebi-a-GCST90092928	6	20462138	115006	rs6938550	A	G	0.914146	9.59997e-09	-0.0416299	0.00725594	TRUE	32.9172
Monounsaturated fatty acid levels || id:ebi-a-GCST90092928	ebi-a-GCST90092928	6	160922870	115006	rs117733303	G	A	0.018512	1.50003e-65	-0.257737	0.0150735	TRUE	292.365
Monounsaturated fatty acid levels || id:ebi-a-GCST90092928	ebi-a-GCST90092928	6	32590501	115006	rs9271573	C	A	0.593643	3.59998e-25	0.0428694	0.00413639	TRUE	107.412
Monounsaturated fatty acid levels || id:ebi-a-GCST90092928	ebi-a-GCST90092928	6	160543148	115006	rs12208357	T	C	0.069994	3.50026e-11	0.052959	0.00799355	TRUE	43.8935
Monounsaturated fatty acid levels || id:ebi-a-GCST90092928	ebi-a-GCST90092928	6	31303922	115006	rs28752924	C	T	0.445515	1.59993e-12	0.0298078	0.00421669	TRUE	49.9708
Monounsaturated fatty acid levels || id:ebi-a-GCST90092928	ebi-a-GCST90092928	6	31556581	115006	rs1052248	A	T	0.257969	1.80011e-11	0.0312364	0.00464902	TRUE	45.1439
Monounsaturated fatty acid levels || id:ebi-a-GCST90092928	ebi-a-GCST90092928	6	139834012	115006	rs632057	G	T	0.627772	8.30042e-14	-0.0313916	0.00420479	TRUE	55.7363
Monounsaturated fatty acid levels || id:ebi-a-GCST90092928	ebi-a-GCST90092928	6	161010118	115006	rs10455872	G	A	0.078987	2.49977e-86	-0.148375	0.0075343	TRUE	387.825
Monounsaturated fatty acid levels || id:ebi-a-GCST90092928	ebi-a-GCST90092928	6	43758873	115006	rs6905288	A	G	0.568514	3.59998e-08	0.0225611	0.00409377	TRUE	30.372
Monounsaturated fatty acid levels || id:ebi-a-GCST90092928	ebi-a-GCST90092928	6	161125454	115006	rs12212146	C	T	0.07432	1e-09	0.0486004	0.0079579	TRUE	37.2978
Monounsaturated fatty acid levels || id:ebi-a-GCST90092928	ebi-a-GCST90092928	7	73123473	115006	rs72555385	G	A	0.049314	1.09999e-10	0.0608942	0.00944248	TRUE	41.5891
Monounsaturated fatty acid levels || id:ebi-a-GCST90092928	ebi-a-GCST90092928	7	44197583	115006	rs2070971	T	G	0.137117	4.70002e-08	0.0323992	0.00593066	TRUE	29.8444
Monounsaturated fatty acid levels || id:ebi-a-GCST90092928	ebi-a-GCST90092928	7	25983400	115006	rs56001710	T	A	0.58059	2.59998e-10	-0.0268641	0.00425024	TRUE	39.9501
Monounsaturated fatty acid levels || id:ebi-a-GCST90092928	ebi-a-GCST90092928	7	73020337	115006	rs3812316	G	C	0.129276	3.29989e-78	-0.113417	0.00605828	TRUE	350.475
Monounsaturated fatty acid levels || id:ebi-a-GCST90092928	ebi-a-GCST90092928	8	19819724	115006	rs328	G	C	0.100282	9.2045e-102	-0.144553	0.00674923	TRUE	458.718
Monounsaturated fatty acid levels || id:ebi-a-GCST90092928	ebi-a-GCST90092928	8	19733244	115006	rs1561748	C	G	0.267445	4.90004e-22	-0.0478427	0.00495775	TRUE	93.1241
Monounsaturated fatty acid levels || id:ebi-a-GCST90092928	ebi-a-GCST90092928	8	116657911	115006	rs2721961	G	T	0.280836	1.09999e-08	-0.0258897	0.00453049	TRUE	32.6561
Monounsaturated fatty acid levels || id:ebi-a-GCST90092928	ebi-a-GCST90092928	8	126500031	115006	rs28601761	G	C	0.420103	5.90201e-102	-0.0893291	0.00416688	TRUE	459.583
Monounsaturated fatty acid levels || id:ebi-a-GCST90092928	ebi-a-GCST90092928	8	9796321	115006	rs615632	T	C	0.532027	1.20005e-15	0.032758	0.00409114	TRUE	64.113
Monounsaturated fatty acid levels || id:ebi-a-GCST90092928	ebi-a-GCST90092928	8	59347184	115006	rs1993453	G	A	0.663073	1.7e-09	-0.02592	0.00430541	TRUE	36.2444
Monounsaturated fatty acid levels || id:ebi-a-GCST90092928	ebi-a-GCST90092928	9	107661742	115006	rs2740488	C	A	0.265318	1.40001e-09	-0.0279599	0.00461953	TRUE	36.6333
Monounsaturated fatty acid levels || id:ebi-a-GCST90092928	ebi-a-GCST90092928	10	94533176	115006	rs35166446	GT	G	0.469097	3.59998e-08	-0.0226215	0.0041058	TRUE	30.3562
Monounsaturated fatty acid levels || id:ebi-a-GCST90092928	ebi-a-GCST90092928	10	99772373	115006	rs526748	T	G	0.554382	6.69993e-10	0.0252409	0.00408852	TRUE	38.1134
Monounsaturated fatty acid levels || id:ebi-a-GCST90092928	ebi-a-GCST90092928	10	64882300	115006	rs10761716	G	C	0.441489	5.19996e-14	-0.0308576	0.00409989	TRUE	56.6474
Monounsaturated fatty acid levels || id:ebi-a-GCST90092928	ebi-a-GCST90092928	11	62187666	115006	rs4963506	A	G	0.19572	3.40001e-08	0.0283401	0.00513448	TRUE	30.4656
Monounsaturated fatty acid levels || id:ebi-a-GCST90092928	ebi-a-GCST90092928	11	116648917	115006	rs964184	C	G	0.867233	1e-200	-0.205217	0.00599383	TRUE	1172.24
Monounsaturated fatty acid levels || id:ebi-a-GCST90092928	ebi-a-GCST90092928	11	117156893	115006	rs1047964	T	G	0.010066	2.80027e-17	-0.17498	0.0206924	TRUE	71.5081
Monounsaturated fatty acid levels || id:ebi-a-GCST90092928	ebi-a-GCST90092928	11	116714293	115006	rs141469619	G	A	0.010139	2.90001e-30	0.245646	0.0214883	TRUE	130.682
Monounsaturated fatty acid levels || id:ebi-a-GCST90092928	ebi-a-GCST90092928	11	61588305	115006	rs174564	G	A	0.347009	4.70002e-51	0.0640584	0.0042621	TRUE	225.894
Monounsaturated fatty acid levels || id:ebi-a-GCST90092928	ebi-a-GCST90092928	12	109878115	115006	rs7973253	G	A	0.367262	5.80003e-10	0.0262014	0.00422845	TRUE	38.3961
Monounsaturated fatty acid levels || id:ebi-a-GCST90092928	ebi-a-GCST90092928	12	4384844	115006	rs76895963	G	T	0.020559	1e-08	-0.0905878	0.0158259	TRUE	32.7644
Monounsaturated fatty acid levels || id:ebi-a-GCST90092928	ebi-a-GCST90092928	12	21343886	115006	rs67981690	G	A	0.129099	7.29995e-09	0.0352695	0.0060985	TRUE	33.4466
Monounsaturated fatty acid levels || id:ebi-a-GCST90092928	ebi-a-GCST90092928	13	114544024	115006	rs7140110	C	T	0.299398	3.90032e-12	0.0308525	0.00444456	TRUE	48.1863
Monounsaturated fatty acid levels || id:ebi-a-GCST90092928	ebi-a-GCST90092928	13	114756556	115006	rs149014710	T	C	0.430649	3.69999e-08	-0.0247891	0.00450312	TRUE	30.3036
Monounsaturated fatty acid levels || id:ebi-a-GCST90092928	ebi-a-GCST90092928	15	58678720	115006	rs261290	C	T	0.654648	1.9002e-65	-0.0732738	0.0042887	TRUE	291.908
Monounsaturated fatty acid levels || id:ebi-a-GCST90092928	ebi-a-GCST90092928	15	43726625	115006	rs150844304	C	A	0.025675	8.69961e-22	0.123444	0.0128702	TRUE	91.9961
Monounsaturated fatty acid levels || id:ebi-a-GCST90092928	ebi-a-GCST90092928	15	58725839	115006	rs633695	G	A	0.292334	7.19946e-36	0.0561391	0.00448995	TRUE	156.332
Monounsaturated fatty acid levels || id:ebi-a-GCST90092928	ebi-a-GCST90092928	16	72108093	115006	rs2000999	A	G	0.188603	9.20005e-09	0.0298539	0.00519643	TRUE	33.0059
Monounsaturated fatty acid levels || id:ebi-a-GCST90092928	ebi-a-GCST90092928	16	15129940	115006	rs3198697	T	C	0.406701	1.29999e-10	-0.0266243	0.00414239	TRUE	41.3099
Monounsaturated fatty acid levels || id:ebi-a-GCST90092928	ebi-a-GCST90092928	17	17433959	115006	rs9910747	C	A	0.062203	3.29997e-08	0.0465726	0.00842915	TRUE	30.5277
Monounsaturated fatty acid levels || id:ebi-a-GCST90092928	ebi-a-GCST90092928	17	41840849	115006	rs77697917	T	C	0.02872	3.50002e-08	0.0671205	0.0121727	TRUE	30.4044
Monounsaturated fatty acid levels || id:ebi-a-GCST90092928	ebi-a-GCST90092928	17	65825374	115006	rs12601919	G	A	0.188889	1.5e-08	0.0295034	0.0052154	TRUE	32.0014
Monounsaturated fatty acid levels || id:ebi-a-GCST90092928	ebi-a-GCST90092928	18	47182664	115006	rs1540037	G	A	0.778329	2.49977e-11	0.0334693	0.00501538	TRUE	44.5334
Monounsaturated fatty acid levels || id:ebi-a-GCST90092928	ebi-a-GCST90092928	18	47106028	115006	rs149615216	T	C	0.010798	4.49987e-17	0.165886	0.0197482	TRUE	70.561
Monounsaturated fatty acid levels || id:ebi-a-GCST90092928	ebi-a-GCST90092928	19	50016759	115006	rs142385484	T	C	0.147429	1e-09	-0.0354607	0.00580741	TRUE	37.2846
Monounsaturated fatty acid levels || id:ebi-a-GCST90092928	ebi-a-GCST90092928	19	8429323	115006	rs116843064	A	G	0.01986	1.20005e-28	-0.162005	0.0145897	TRUE	123.3
Monounsaturated fatty acid levels || id:ebi-a-GCST90092928	ebi-a-GCST90092928	19	19388500	115006	rs8107974	T	A	0.075532	7.50067e-53	-0.11801	0.00771236	TRUE	234.133
Monounsaturated fatty acid levels || id:ebi-a-GCST90092928	ebi-a-GCST90092928	19	45430280	115006	rs5112	G	C	0.533721	5.60015e-76	0.080703	0.004375	TRUE	340.27
Monounsaturated fatty acid levels || id:ebi-a-GCST90092928	ebi-a-GCST90092928	19	49261368	115006	rs739320	C	T	0.606658	6.20012e-11	-0.0278563	0.00425974	TRUE	42.7642
Monounsaturated fatty acid levels || id:ebi-a-GCST90092928	ebi-a-GCST90092928	19	45424514	115006	rs157592	C	A	0.185273	2.70023e-23	0.0533722	0.00536756	TRUE	98.8727
Monounsaturated fatty acid levels || id:ebi-a-GCST90092928	ebi-a-GCST90092928	19	8415076	115006	rs117188729	A	T	0.03129	1.29999e-08	-0.0674619	0.011854	TRUE	32.3882
Monounsaturated fatty acid levels || id:ebi-a-GCST90092928	ebi-a-GCST90092928	19	19458388	115006	rs182611493	G	A	0.012519	5.30029e-14	-0.147423	0.0195931	TRUE	56.614
Monounsaturated fatty acid levels || id:ebi-a-GCST90092928	ebi-a-GCST90092928	20	44576502	115006	rs7679	C	T	0.186416	2.29985e-12	0.0367199	0.00523526	TRUE	49.1956
Non-oily fish intake || id:ukb-b-17627	ukb-b-17627	2	144147475	460880	rs16822430	C	T	0.23321	1.40001e-09	0.0116344	0.00191996	TRUE	36.7201
Non-oily fish intake || id:ukb-b-17627	ukb-b-17627	2	27730940	460880	rs1260326	C	T	0.604249	7.90005e-09	-0.00955354	0.0016553	TRUE	33.31
Non-oily fish intake || id:ukb-b-17627	ukb-b-17627	2	208205711	460880	rs11680516	C	T	0.202388	1.40001e-09	0.0122842	0.00202829	TRUE	36.6804
Non-oily fish intake || id:ukb-b-17627	ukb-b-17627	6	69996217	460880	rs3799077	G	T	0.309993	1e-09	-0.0107346	0.00175764	TRUE	37.3003
Non-oily fish intake || id:ukb-b-17627	ukb-b-17627	6	32761506	460880	rs4318925	T	C	0.177245	1.29987e-12	-0.0150377	0.0021207	TRUE	50.2811
Non-oily fish intake || id:ukb-b-17627	ukb-b-17627	7	73056750	460880	rs6957745	C	T	0.202978	1.79999e-09	-0.0121791	0.00202331	TRUE	36.2331
Non-oily fish intake || id:ukb-b-17627	ukb-b-17627	7	25517103	460880	rs17317920	G	A	0.479238	2.80001e-08	0.00906029	0.0016312	TRUE	30.851
Non-oily fish intake || id:ukb-b-17627	ukb-b-17627	12	110057250	460880	rs35287743	T	G	0.11583	3.59998e-12	-0.0177401	0.00255244	TRUE	48.306
Non-oily fish intake || id:ukb-b-17627	ukb-b-17627	14	29775132	460880	rs7148387	G	A	0.590715	1.7e-08	-0.00930647	0.00165022	TRUE	31.8043
Non-oily fish intake || id:ukb-b-17627	ukb-b-17627	16	53806453	460880	rs56094641	G	A	0.404619	2.49977e-14	0.0125875	0.00165108	TRUE	58.1223
Non-oily fish intake || id:ukb-b-17627	ukb-b-17627	19	49259529	460880	rs838133	G	A	0.549409	4.70002e-22	0.016184	0.00167625	TRUE	93.2168
Oily fish intake || id:ukb-b-2209	ukb-b-2209	1	72556393	460443	rs973526	T	C	0.513307	2.5e-09	-0.011507	0.00192962	TRUE	35.5615
Oily fish intake || id:ukb-b-2209	ukb-b-2209	1	204596454	460443	rs45501495	T	C	0.236013	3.69999e-12	0.0156803	0.00225713	TRUE	48.2609
Oily fish intake || id:ukb-b-2209	ukb-b-2209	2	49039237	460443	rs55930451	T	C	0.108001	2.90001e-08	-0.0170539	0.00307567	TRUE	30.7445
Oily fish intake || id:ukb-b-2209	ukb-b-2209	2	77224951	460443	rs55985303	A	G	0.241079	6.59994e-09	0.0129737	0.00223629	TRUE	33.6567
Oily fish intake || id:ukb-b-2209	ukb-b-2209	2	59488019	460443	rs17050031	T	C	0.4801	3.50002e-10	-0.0120492	0.0019207	TRUE	39.3548
Oily fish intake || id:ukb-b-2209	ukb-b-2209	2	145967878	460443	rs275160	C	T	0.700597	8e-09	0.0121188	0.00210096	TRUE	33.2724
Oily fish intake || id:ukb-b-2209	ukb-b-2209	3	85517507	460443	rs13070166	A	T	0.228586	4.39997e-10	0.0142105	0.00227811	TRUE	38.9107
Oily fish intake || id:ukb-b-2209	ukb-b-2209	3	115214586	460443	rs114497213	T	G	0.05481	1.09999e-10	0.0273225	0.00423605	TRUE	41.6024
Oily fish intake || id:ukb-b-2209	ukb-b-2209	3	141107612	460443	rs10513136	A	G	0.065424	1.6e-09	-0.0233232	0.00386307	TRUE	36.4511
Oily fish intake || id:ukb-b-2209	ukb-b-2209	3	71534763	460443	rs1876245	C	T	0.431482	5.00035e-15	0.0151162	0.00193122	TRUE	61.2663
Oily fish intake || id:ukb-b-2209	ukb-b-2209	3	25099776	460443	rs10510554	C	T	0.569277	1.2e-08	0.0110446	0.00193636	TRUE	32.5333
Oily fish intake || id:ukb-b-2209	ukb-b-2209	3	147076253	460443	rs905575	G	C	0.82397	3.59998e-08	0.0138824	0.00251917	TRUE	30.3679
Oily fish intake || id:ukb-b-2209	ukb-b-2209	3	167184878	460443	rs9841174	C	T	0.373913	8.49963e-14	0.0147781	0.00198025	TRUE	55.6926
Oily fish intake || id:ukb-b-2209	ukb-b-2209	3	176822676	460443	rs1201289	G	T	0.394525	4.39997e-08	-0.0107265	0.0019595	TRUE	29.9658
Oily fish intake || id:ukb-b-2209	ukb-b-2209	4	14935830	460443	rs7683782	G	C	0.833405	1.89998e-08	0.0144775	0.00257399	TRUE	31.6354
Oily fish intake || id:ukb-b-2209	ukb-b-2209	5	164518993	460443	rs10076975	C	T	0.381413	1.09999e-08	0.0112394	0.0019672	TRUE	32.6429
Oily fish intake || id:ukb-b-2209	ukb-b-2209	5	166811498	460443	rs10061973	T	G	0.5139	1.5e-08	-0.0108521	0.00191598	TRUE	32.0808
Oily fish intake || id:ukb-b-2209	ukb-b-2209	6	26488860	460443	rs16891727	A	C	0.129814	6.79986e-17	-0.0237173	0.00284003	TRUE	69.7404
Oily fish intake || id:ukb-b-2209	ukb-b-2209	6	26090270	460443	rs34555420	T	G	0.097821	1.50003e-13	-0.0237676	0.00321908	TRUE	54.5139
Oily fish intake || id:ukb-b-2209	ukb-b-2209	6	88103149	460443	rs12663865	A	G	0.758185	1.09999e-08	0.012772	0.00223239	TRUE	32.7324
Oily fish intake || id:ukb-b-2209	ukb-b-2209	6	155847549	460443	rs4869859	C	T	0.449939	3.10027e-13	0.0140098	0.00192207	TRUE	53.1282
Oily fish intake || id:ukb-b-2209	ukb-b-2209	7	121947456	460443	rs11767283	G	A	0.221709	2.49977e-14	0.0176735	0.00231943	TRUE	58.0607
Oily fish intake || id:ukb-b-2209	ukb-b-2209	7	95760694	460443	rs6465487	G	A	0.399814	2.69998e-10	-0.0123535	0.00195628	TRUE	39.8766
Oily fish intake || id:ukb-b-2209	ukb-b-2209	8	10009949	460443	rs11986122	G	C	0.422568	2.90001e-14	0.0148173	0.00194936	TRUE	57.7769
Oily fish intake || id:ukb-b-2209	ukb-b-2209	8	64604218	460443	rs790564	C	A	0.722952	7.89951e-12	0.0146906	0.00214766	TRUE	46.7895
Oily fish intake || id:ukb-b-2209	ukb-b-2209	9	106772283	460443	rs552234	A	G	0.495449	1.09999e-09	-0.0116474	0.00191252	TRUE	37.0891
Oily fish intake || id:ukb-b-2209	ukb-b-2209	9	15637447	460443	rs9886779	A	T	0.439213	2.69998e-08	-0.0107206	0.00192877	TRUE	30.8942
Oily fish intake || id:ukb-b-2209	ukb-b-2209	10	21847178	460443	rs10828250	G	C	0.309332	2.60016e-22	-0.0201462	0.00207341	TRUE	94.4095
Oily fish intake || id:ukb-b-2209	ukb-b-2209	10	80939219	460443	rs703987	C	G	0.615005	1.7e-08	0.0111218	0.00197362	TRUE	31.7558
Oily fish intake || id:ukb-b-2209	ukb-b-2209	11	46390680	460443	rs61882686	A	C	0.085234	8e-09	0.0197559	0.0034254	TRUE	33.2637
Oily fish intake || id:ukb-b-2209	ukb-b-2209	11	79217391	460443	rs4278546	G	A	0.441085	9.30037e-11	0.0125555	0.00193806	TRUE	41.9695
Oily fish intake || id:ukb-b-2209	ukb-b-2209	11	83187113	460443	rs2374424	G	A	0.601525	4.90004e-09	-0.0114437	0.00195609	TRUE	34.2259
Oily fish intake || id:ukb-b-2209	ukb-b-2209	11	28728332	460443	rs510161	G	C	0.31037	4.49997e-08	-0.0112998	0.00206615	TRUE	29.9101
Oily fish intake || id:ukb-b-2209	ukb-b-2209	11	111452040	460443	rs631490	C	G	0.709106	6.00067e-13	-0.0151398	0.00210253	TRUE	51.8508
Oily fish intake || id:ukb-b-2209	ukb-b-2209	12	52176235	460443	rs303817	G	A	0.751146	8e-10	0.0135799	0.00220965	TRUE	37.7699
Oily fish intake || id:ukb-b-2209	ukb-b-2209	12	110057250	460443	rs35287743	T	G	0.115869	7.00003e-21	-0.0282201	0.00301071	TRUE	87.8576
Oily fish intake || id:ukb-b-2209	ukb-b-2209	13	59412819	460443	rs9597870	G	T	0.245844	1.09999e-08	-0.0127449	0.00223046	TRUE	32.6501
Oily fish intake || id:ukb-b-2209	ukb-b-2209	13	55975115	460443	rs3124402	G	A	0.733261	1.9002e-24	-0.0220014	0.00215651	TRUE	104.087
Oily fish intake || id:ukb-b-2209	ukb-b-2209	13	101252635	460443	rs12855717	T	C	0.526774	2e-10	-0.0122298	0.00192275	TRUE	40.4569
Oily fish intake || id:ukb-b-2209	ukb-b-2209	13	54220229	460443	rs1361016	G	T	0.844853	1.7e-08	0.0149567	0.00265295	TRUE	31.7844
Oily fish intake || id:ukb-b-2209	ukb-b-2209	13	93477312	460443	rs9301837	A	C	0.143273	8.10009e-09	-0.0157428	0.00273045	TRUE	33.2426
Oily fish intake || id:ukb-b-2209	ukb-b-2209	14	23650191	460443	rs4982738	A	G	0.582899	3.50002e-08	0.0108608	0.00196936	TRUE	30.414
Oily fish intake || id:ukb-b-2209	ukb-b-2209	14	100279492	460443	rs12896749	C	G	0.384721	2.5e-08	-0.0109641	0.00196607	TRUE	31.0991
Oily fish intake || id:ukb-b-2209	ukb-b-2209	14	29766012	460443	rs1951286	G	T	0.644911	2.99985e-13	-0.0145833	0.00199948	TRUE	53.1958
Oily fish intake || id:ukb-b-2209	ukb-b-2209	15	47867762	460443	rs28533540	A	G	0.534203	2.80027e-14	0.0146421	0.00192478	TRUE	57.8688
Oily fish intake || id:ukb-b-2209	ukb-b-2209	16	53800954	460443	rs1421085	C	T	0.40341	2.49977e-21	0.0184814	0.00194873	TRUE	89.9428
Oily fish intake || id:ukb-b-2209	ukb-b-2209	16	83683945	460443	rs11859365	C	A	0.253765	9.3994e-25	0.0225669	0.00219679	TRUE	105.528
Oily fish intake || id:ukb-b-2209	ukb-b-2209	16	51495068	460443	rs9889161	T	G	0.357929	2.80027e-11	-0.0133201	0.0020015	TRUE	44.2898
Oily fish intake || id:ukb-b-2209	ukb-b-2209	17	29389026	460443	rs28623270	T	A	0.14872	7.29962e-11	-0.0178328	0.00273746	TRUE	42.4369
Oily fish intake || id:ukb-b-2209	ukb-b-2209	17	37928059	460443	rs2952140	T	C	0.482607	2.5e-08	-0.0106774	0.00191504	TRUE	31.0868
Oily fish intake || id:ukb-b-2209	ukb-b-2209	17	44184828	460443	rs4510068	T	G	0.402798	4.00037e-11	-0.0130135	0.00197082	TRUE	43.6008
Oily fish intake || id:ukb-b-2209	ukb-b-2209	18	35156177	460443	rs7243428	G	A	0.224648	1.5e-08	-0.0129784	0.00229212	TRUE	32.0603
Oily fish intake || id:ukb-b-2209	ukb-b-2209	18	1841371	460443	rs9958909	G	T	0.139718	1.40001e-08	0.0157617	0.00277809	TRUE	32.1894
Oily fish intake || id:ukb-b-2209	ukb-b-2209	18	53431951	460443	rs59355765	T	C	0.160079	4.70002e-10	-0.0162522	0.00260966	TRUE	38.7843
Oily fish intake || id:ukb-b-2209	ukb-b-2209	19	49215095	460443	rs4002471	T	C	0.547362	1.50003e-23	-0.0192439	0.0019244	TRUE	99.999
Oily fish intake || id:ukb-b-2209	ukb-b-2209	19	22212505	460443	rs7254235	G	A	0.577254	4.30002e-08	-0.0106304	0.00194012	TRUE	30.0222
Oily fish intake || id:ukb-b-2209	ukb-b-2209	19	37438329	460443	rs75887709	G	A	0.13588	1.6e-08	-0.0159106	0.0028148	TRUE	31.9505
Oily fish intake || id:ukb-b-2209	ukb-b-2209	19	18467322	460443	rs12983532	T	C	0.251137	2e-09	-0.0133895	0.00223333	TRUE	35.9437
Oily fish intake || id:ukb-b-2209	ukb-b-2209	20	12495731	460443	rs6033437	A	C	0.257329	1.7e-08	0.0124683	0.00220977	TRUE	31.8361
Oily fish intake || id:ukb-b-2209	ukb-b-2209	20	33036482	460443	rs6059844	G	A	0.495121	9.20005e-09	0.0110001	0.00191451	TRUE	33.0125
Oily fish intake || id:ukb-b-2209	ukb-b-2209	20	61154107	460443	rs6089753	T	C	0.530967	1.79999e-09	-0.011542	0.0019184	TRUE	36.1979
Oily fish intake || id:ukb-b-2209	ukb-b-2209	21	23340050	460443	rs2827161	G	T	0.422842	3.2e-08	0.0107114	0.00193719	TRUE	30.5737
Oily fish intake || id:ukb-b-2209	ukb-b-2209	22	31750013	460443	rs9606833	C	T	0.243593	2.70023e-14	0.0169856	0.00223087	TRUE	57.9713
Polyunsaturated fatty acid levels || id:ebi-a-GCST90092939	ebi-a-GCST90092939	1	55491853	115006	rs200730299	C	A	0.194486	1.20005e-11	-0.0365447	0.00538613	TRUE	46.0357
Polyunsaturated fatty acid levels || id:ebi-a-GCST90092939	ebi-a-GCST90092939	1	23784965	115006	rs534417	G	A	0.875008	1.2e-10	0.0388809	0.00603954	TRUE	41.4443
Polyunsaturated fatty acid levels || id:ebi-a-GCST90092939	ebi-a-GCST90092939	1	62963737	115006	rs1002687	A	G	0.644739	6.19441e-118	0.0966459	0.00418603	TRUE	533.043
Polyunsaturated fatty acid levels || id:ebi-a-GCST90092939	ebi-a-GCST90092939	1	109817838	115006	rs660240	C	T	0.784707	1.10002e-33	0.0590181	0.00487757	TRUE	146.408
Polyunsaturated fatty acid levels || id:ebi-a-GCST90092939	ebi-a-GCST90092939	1	234852760	115006	rs553427	T	C	0.517036	1.99986e-13	0.0294629	0.00400838	TRUE	54.0273
Polyunsaturated fatty acid levels || id:ebi-a-GCST90092939	ebi-a-GCST90092939	2	21319016	115006	rs672889	G	T	0.860074	8.00018e-38	0.0741478	0.00576774	TRUE	165.267
Polyunsaturated fatty acid levels || id:ebi-a-GCST90092939	ebi-a-GCST90092939	2	21190209	115006	rs6547409	T	C	0.051259	6.09958e-20	-0.0840141	0.00918864	TRUE	83.5992
Polyunsaturated fatty acid levels || id:ebi-a-GCST90092939	ebi-a-GCST90092939	2	20369562	115006	rs870526	T	C	0.521425	3.80014e-16	-0.0326952	0.00401369	TRUE	66.356
Polyunsaturated fatty acid levels || id:ebi-a-GCST90092939	ebi-a-GCST90092939	2	27730940	115006	rs1260326	C	T	0.604008	1e-78	-0.0769268	0.00409565	TRUE	352.785
Polyunsaturated fatty acid levels || id:ebi-a-GCST90092939	ebi-a-GCST90092939	2	44072576	115006	rs4299376	T	G	0.676282	1.59993e-13	-0.0316651	0.00429201	TRUE	54.4302
Polyunsaturated fatty acid levels || id:ebi-a-GCST90092939	ebi-a-GCST90092939	2	169828995	115006	rs3770586	T	C	0.48398	2.59998e-09	-0.0239799	0.0040256	TRUE	35.4841
Polyunsaturated fatty acid levels || id:ebi-a-GCST90092939	ebi-a-GCST90092939	4	69340991	115006	rs4860948	A	T	0.244351	3.80014e-13	0.0339763	0.00467825	TRUE	52.7455
Polyunsaturated fatty acid levels || id:ebi-a-GCST90092939	ebi-a-GCST90092939	4	3443931	115006	rs13108218	G	A	0.615408	8.10028e-17	-0.03457	0.00415007	TRUE	69.3886
Polyunsaturated fatty acid levels || id:ebi-a-GCST90092939	ebi-a-GCST90092939	5	74472939	115006	rs7707394	A	G	0.357102	2.19999e-10	0.0264956	0.0041765	TRUE	40.246
Polyunsaturated fatty acid levels || id:ebi-a-GCST90092939	ebi-a-GCST90092939	5	74639259	115006	rs3843482	G	T	0.373831	7.10068e-24	0.0417429	0.00414282	TRUE	101.525
Polyunsaturated fatty acid levels || id:ebi-a-GCST90092939	ebi-a-GCST90092939	5	156397673	115006	rs6882345	A	G	0.63285	5.00035e-27	0.0447124	0.0041533	TRUE	115.896
Polyunsaturated fatty acid levels || id:ebi-a-GCST90092939	ebi-a-GCST90092939	6	32554129	115006	rs9270074	C	T	0.844217	4.90004e-08	0.0302568	0.00554793	TRUE	29.743
Polyunsaturated fatty acid levels || id:ebi-a-GCST90092939	ebi-a-GCST90092939	6	160986915	115006	rs6938647	C	A	0.782332	1.9002e-21	-0.0467505	0.00491708	TRUE	90.3978
Polyunsaturated fatty acid levels || id:ebi-a-GCST90092939	ebi-a-GCST90092939	6	31324194	115006	rs3179865	A	G	0.398309	1.39991e-22	0.0432465	0.00442433	TRUE	95.5448
Polyunsaturated fatty acid levels || id:ebi-a-GCST90092939	ebi-a-GCST90092939	6	32601288	115006	rs72848251	A	G	0.194636	8.10028e-18	0.0446617	0.00519436	TRUE	73.9276
Polyunsaturated fatty acid levels || id:ebi-a-GCST90092939	ebi-a-GCST90092939	6	34889423	115006	rs79834165	C	T	0.03399	1.29999e-09	-0.067192	0.0110702	TRUE	36.8404
Polyunsaturated fatty acid levels || id:ebi-a-GCST90092939	ebi-a-GCST90092939	6	160751531	115006	rs9295128	T	G	0.016832	7.8001e-38	-0.203827	0.0158533	TRUE	165.304
Polyunsaturated fatty acid levels || id:ebi-a-GCST90092939	ebi-a-GCST90092939	6	116316882	115006	rs3822855	T	G	0.400782	2.59998e-09	0.024354	0.00408866	TRUE	35.4796
Polyunsaturated fatty acid levels || id:ebi-a-GCST90092939	ebi-a-GCST90092939	7	73037366	115006	rs55747707	A	G	0.203638	1.10002e-34	-0.0613446	0.00499234	TRUE	150.989
Polyunsaturated fatty acid levels || id:ebi-a-GCST90092939	ebi-a-GCST90092939	8	116658583	115006	rs2737245	T	G	0.278612	1.09999e-10	-0.0289264	0.00447959	TRUE	41.6977
Polyunsaturated fatty acid levels || id:ebi-a-GCST90092939	ebi-a-GCST90092939	8	9185146	115006	rs2126259	C	T	0.899179	3.69999e-37	0.0848201	0.00666008	TRUE	162.195
Polyunsaturated fatty acid levels || id:ebi-a-GCST90092939	ebi-a-GCST90092939	8	19830921	115006	rs10096633	T	C	0.123902	5.89997e-09	-0.0353479	0.00607439	TRUE	33.8627
Polyunsaturated fatty acid levels || id:ebi-a-GCST90092939	ebi-a-GCST90092939	8	141633257	115006	rs7831074	G	C	0.759123	7.79992e-09	0.0289646	0.00501662	TRUE	33.3359
Polyunsaturated fatty acid levels || id:ebi-a-GCST90092939	ebi-a-GCST90092939	8	59385919	115006	rs2326077	T	C	0.663245	8.80035e-12	-0.0289922	0.00424779	TRUE	46.5839
Polyunsaturated fatty acid levels || id:ebi-a-GCST90092939	ebi-a-GCST90092939	8	126506694	115006	rs112875651	A	G	0.392337	9.09913e-77	-0.0771818	0.00416206	TRUE	343.885
Polyunsaturated fatty acid levels || id:ebi-a-GCST90092939	ebi-a-GCST90092939	9	136149711	115006	rs115478735	T	A	0.183303	3.40017e-13	0.0377218	0.0051847	TRUE	52.9343
Polyunsaturated fatty acid levels || id:ebi-a-GCST90092939	ebi-a-GCST90092939	9	15300968	115006	rs4008004	A	C	0.221833	2.80027e-11	0.032262	0.00484549	TRUE	44.331
Polyunsaturated fatty acid levels || id:ebi-a-GCST90092939	ebi-a-GCST90092939	9	107647019	115006	rs11789603	T	C	0.108847	5.30029e-14	0.0485333	0.00645014	TRUE	56.6163
Polyunsaturated fatty acid levels || id:ebi-a-GCST90092939	ebi-a-GCST90092939	9	107661742	115006	rs2740488	C	A	0.265318	9.20026e-27	-0.0487388	0.00455112	TRUE	114.687
Polyunsaturated fatty acid levels || id:ebi-a-GCST90092939	ebi-a-GCST90092939	10	5261832	115006	rs117488242	G	A	0.131672	1.89998e-10	-0.0395506	0.0062118	TRUE	40.5388
Polyunsaturated fatty acid levels || id:ebi-a-GCST90092939	ebi-a-GCST90092939	10	45998984	115006	rs148063610	CAAATAAAT	C	0.236598	1e-10	0.0311139	0.00481595	TRUE	41.7393
Polyunsaturated fatty acid levels || id:ebi-a-GCST90092939	ebi-a-GCST90092939	11	116714293	115006	rs141469619	G	A	0.010139	1e-09	0.129333	0.0211726	TRUE	37.3139
Polyunsaturated fatty acid levels || id:ebi-a-GCST90092939	ebi-a-GCST90092939	11	116817978	115006	rs200671503	TTA	T	0.058035	6.59994e-09	-0.0499493	0.00861259	TRUE	33.635
Polyunsaturated fatty acid levels || id:ebi-a-GCST90092939	ebi-a-GCST90092939	11	75474195	115006	rs72997616	A	C	0.094062	8.80035e-22	-0.0661452	0.00689755	TRUE	91.9617
Polyunsaturated fatty acid levels || id:ebi-a-GCST90092939	ebi-a-GCST90092939	11	116648917	115006	rs964184	C	G	0.867233	4.4978e-143	-0.150407	0.00590579	TRUE	648.605
Polyunsaturated fatty acid levels || id:ebi-a-GCST90092939	ebi-a-GCST90092939	11	49104677	115006	rs374209699	GT	G	0.358325	9.79941e-11	0.0287195	0.00443914	TRUE	41.8558
Polyunsaturated fatty acid levels || id:ebi-a-GCST90092939	ebi-a-GCST90092939	11	61557803	115006	rs102275	C	T	0.349751	1.30017e-119	-0.0974467	0.00419031	TRUE	540.807
Polyunsaturated fatty acid levels || id:ebi-a-GCST90092939	ebi-a-GCST90092939	12	121423376	115006	rs7970695	A	G	0.620564	2.80027e-14	-0.031489	0.00413849	TRUE	57.894
Polyunsaturated fatty acid levels || id:ebi-a-GCST90092939	ebi-a-GCST90092939	12	111904371	115006	rs4766578	A	T	0.503254	1.69981e-11	0.0270116	0.00401614	TRUE	45.2359
Polyunsaturated fatty acid levels || id:ebi-a-GCST90092939	ebi-a-GCST90092939	13	114547372	115006	rs6602911	T	C	0.360074	1.29987e-11	0.0282535	0.00417476	TRUE	45.8017
Polyunsaturated fatty acid levels || id:ebi-a-GCST90092939	ebi-a-GCST90092939	15	58555709	115006	rs12899324	T	C	0.267169	3.89996e-08	-0.0249388	0.00453908	TRUE	30.1867
Polyunsaturated fatty acid levels || id:ebi-a-GCST90092939	ebi-a-GCST90092939	15	58678720	115006	rs261290	C	T	0.654648	1.30017e-154	-0.11189	0.00422379	TRUE	701.743
Polyunsaturated fatty acid levels || id:ebi-a-GCST90092939	ebi-a-GCST90092939	15	58725839	115006	rs633695	G	A	0.292334	2.09991e-81	0.0845004	0.004422	TRUE	365.157
Polyunsaturated fatty acid levels || id:ebi-a-GCST90092939	ebi-a-GCST90092939	16	56993324	115006	rs3764261	A	C	0.324448	5.00035e-39	0.0559668	0.00428245	TRUE	170.795
Polyunsaturated fatty acid levels || id:ebi-a-GCST90092939	ebi-a-GCST90092939	16	15139594	115006	rs34955778	C	T	0.419962	2.19989e-13	-0.0298264	0.00406597	TRUE	53.8113
Polyunsaturated fatty acid levels || id:ebi-a-GCST90092939	ebi-a-GCST90092939	16	69385641	115006	rs76116020	G	A	0.043763	1.7e-09	-0.0591283	0.00981616	TRUE	36.2834
Polyunsaturated fatty acid levels || id:ebi-a-GCST90092939	ebi-a-GCST90092939	17	45766771	115006	rs56325564	A	G	0.482656	1.5e-09	0.0244343	0.00403952	TRUE	36.5881
Polyunsaturated fatty acid levels || id:ebi-a-GCST90092939	ebi-a-GCST90092939	18	47109955	115006	rs77960347	G	A	0.013234	7.29962e-55	0.273167	0.0175111	TRUE	243.349
Polyunsaturated fatty acid levels || id:ebi-a-GCST90092939	ebi-a-GCST90092939	18	47158234	115006	rs9304381	T	C	0.818428	4.00037e-45	0.0733601	0.00520395	TRUE	198.726
Polyunsaturated fatty acid levels || id:ebi-a-GCST90092939	ebi-a-GCST90092939	19	19379549	115006	rs58542926	T	C	0.074379	3.50026e-89	-0.152986	0.00764087	TRUE	400.883
Polyunsaturated fatty acid levels || id:ebi-a-GCST90092939	ebi-a-GCST90092939	19	11190534	115006	rs142158911	A	G	0.116703	1.9002e-48	-0.0918337	0.00627871	TRUE	213.926
Polyunsaturated fatty acid levels || id:ebi-a-GCST90092939	ebi-a-GCST90092939	19	11346155	115006	rs56322906	A	G	0.035155	9.20026e-22	-0.104409	0.0108919	TRUE	91.8901
Polyunsaturated fatty acid levels || id:ebi-a-GCST90092939	ebi-a-GCST90092939	19	45413233	115006	rs1065853	T	G	0.080578	6.9024e-116	-0.169141	0.00739161	TRUE	523.624
Polyunsaturated fatty acid levels || id:ebi-a-GCST90092939	ebi-a-GCST90092939	19	45444524	115006	rs72235114	CT	C	0.294918	1.9002e-22	0.0453717	0.00465465	TRUE	95.0158
Polyunsaturated fatty acid levels || id:ebi-a-GCST90092939	ebi-a-GCST90092939	19	50016748	115006	rs59774409	T	C	0.083061	5.1e-10	0.0449922	0.0072382	TRUE	38.6379
Polyunsaturated fatty acid levels || id:ebi-a-GCST90092939	ebi-a-GCST90092939	20	34150207	115006	rs2378390	A	G	0.140867	2.39999e-08	-0.0322928	0.00578408	TRUE	31.1704
Polyunsaturated fatty acid levels || id:ebi-a-GCST90092939	ebi-a-GCST90092939	20	39179822	115006	rs1883711	C	G	0.031197	4.30031e-15	0.092425	0.0117789	TRUE	61.57
Polyunsaturated fatty acid levels || id:ebi-a-GCST90092939	ebi-a-GCST90092939	20	43042364	115006	rs1800961	T	C	0.030194	5.89997e-10	-0.0725012	0.0117086	TRUE	38.3425
Polyunsaturated fatty acid levels || id:ebi-a-GCST90092939	ebi-a-GCST90092939	22	50868669	115006	rs9616847	T	A	0.388308	3.79997e-08	0.0227377	0.00413329	TRUE	30.2623
Polyunsaturated fatty acid levels || id:ebi-a-GCST90092939	ebi-a-GCST90092939	22	21916272	115006	rs5754102	A	C	0.183238	1.2e-08	-0.0299164	0.00524251	TRUE	32.5642
Pork intake || id:ukb-b-5640	ukb-b-5640	1	45962409	460162	rs11211124	C	T	0.230603	1.40001e-08	-0.00995273	0.00175408	TRUE	32.1948
Pork intake || id:ukb-b-5640	ukb-b-5640	2	155751852	460162	rs9973426	G	A	0.176598	1e-08	0.0110847	0.00193678	TRUE	32.7557
Pork intake || id:ukb-b-5640	ukb-b-5640	3	81910489	460162	rs7641973	A	G	0.353362	4.20001e-08	0.00844615	0.00154097	TRUE	30.042
Pork intake || id:ukb-b-5640	ukb-b-5640	5	115641827	460162	rs254152	G	C	0.23498	2.19999e-09	-0.0104266	0.00174217	TRUE	35.8183
Pork intake || id:ukb-b-5640	ukb-b-5640	6	26186200	460162	rs9379832	G	A	0.255452	1.80011e-11	-0.0114715	0.00170628	TRUE	45.2001
Pork intake || id:ukb-b-5640	ukb-b-5640	9	34269732	460162	rs10972033	T	G	0.45643	1.29999e-09	0.00897557	0.00147851	TRUE	36.8532
Pork intake || id:ukb-b-5640	ukb-b-5640	9	15681694	460162	rs1355171	A	C	0.488844	1e-13	-0.0109832	0.001477	TRUE	55.2964
Pork intake || id:ukb-b-5640	ukb-b-5640	10	125127645	460162	rs34161520	G	C	0.160381	9.59997e-09	0.0115919	0.0020206	TRUE	32.9116
Pork intake || id:ukb-b-5640	ukb-b-5640	12	38446861	460162	rs2387807	T	C	0.077893	4.09996e-08	-0.0150846	0.00274837	TRUE	30.1243
Pork intake || id:ukb-b-5640	ukb-b-5640	15	93446869	460162	rs4146837	T	C	0.455561	4e-09	0.00879226	0.0014944	TRUE	34.6152
Pork intake || id:ukb-b-5640	ukb-b-5640	16	74166991	460162	rs3964074	C	T	0.546932	1.6e-09	-0.00895091	0.00148347	TRUE	36.4063
Pork intake || id:ukb-b-5640	ukb-b-5640	18	74196202	460162	rs36124222	C	T	0.433239	2.1e-08	0.00840935	0.00150083	TRUE	31.3951
Pork intake || id:ukb-b-5640	ukb-b-5640	19	45422160	460162	rs12721051	G	C	0.188393	5.60015e-11	-0.0123637	0.00188666	TRUE	42.9447
Pork intake || id:ukb-b-5640	ukb-b-5640	19	49259529	460162	rs838133	G	A	0.549354	8.99912e-13	0.0108944	0.00152491	TRUE	51.0409
Poultry intake || id:ukb-b-8006	ukb-b-8006	4	140870515	461900	rs9997448	T	C	0.369236	2.69998e-08	-0.0104646	0.00188288	TRUE	30.8887
Poultry intake || id:ukb-b-8006	ukb-b-8006	8	144258705	461900	rs7829800	G	A	0.670759	3.69999e-09	0.011458	0.00194283	TRUE	34.7815
Poultry intake || id:ukb-b-8006	ukb-b-8006	9	15664421	461900	rs7046351	A	T	0.509739	1.09999e-09	0.0110747	0.00181745	TRUE	37.1312
Poultry intake || id:ukb-b-8006	ukb-b-8006	15	78894339	461900	rs1051730	A	G	0.331381	1.7e-08	-0.0108759	0.00192936	TRUE	31.7763
Poultry intake || id:ukb-b-8006	ukb-b-8006	16	6163838	461900	rs9923768	A	G	0.59853	1.6e-08	0.0105123	0.00185899	TRUE	31.9773
Poultry intake || id:ukb-b-8006	ukb-b-8006	18	21070280	461900	rs2565017	A	G	0.372697	5.89997e-09	0.0109515	0.00188211	TRUE	33.8577
Poultry intake || id:ukb-b-8006	ukb-b-8006	19	19476365	461900	rs2965200	A	G	0.640011	4.20001e-08	-0.0104197	0.00190089	TRUE	30.0467
Poultry intake || id:ukb-b-8006	ukb-b-8006	20	50999841	461900	rs2426440	G	A	0.732602	4.70002e-08	0.0112177	0.00205323	TRUE	29.8492
Processed meat intake || id:ukb-b-6324	ukb-b-6324	1	72837239	461981	rs7531118	C	T	0.531133	2.80027e-11	-0.0140719	0.00211347	TRUE	44.3316
Processed meat intake || id:ukb-b-6324	ukb-b-6324	2	430975	461981	rs77165542	T	C	0.035496	3.29997e-09	0.0338786	0.00572502	TRUE	35.0184
Processed meat intake || id:ukb-b-6324	ukb-b-6324	2	25485735	461981	rs11887120	T	C	0.397683	3.09999e-08	0.0119621	0.00216043	TRUE	30.6573
Processed meat intake || id:ukb-b-6324	ukb-b-6324	2	107197420	461981	rs11894162	T	C	0.547464	1.09999e-08	0.0120489	0.00210698	TRUE	32.702
Processed meat intake || id:ukb-b-6324	ukb-b-6324	2	181991389	461981	rs4077924	C	T	0.701892	4.49997e-08	0.0124987	0.00228468	TRUE	29.9281
Processed meat intake || id:ukb-b-6324	ukb-b-6324	2	173306140	461981	rs3762621	T	C	0.183451	3.59998e-08	-0.0149895	0.00271965	TRUE	30.3772
Processed meat intake || id:ukb-b-6324	ukb-b-6324	3	18227421	461981	rs9809856	G	A	0.475881	2.5e-10	0.0132887	0.00209967	TRUE	40.0556
Processed meat intake || id:ukb-b-6324	ukb-b-6324	3	81888255	461981	rs2873054	C	A	0.353276	1.6e-10	0.0139958	0.00218986	TRUE	40.8472
Processed meat intake || id:ukb-b-6324	ukb-b-6324	3	62560523	461981	rs6786550	C	T	0.635043	2.1e-08	0.0121871	0.00217408	TRUE	31.4231
Processed meat intake || id:ukb-b-6324	ukb-b-6324	3	25276416	461981	rs6765179	A	G	0.309968	1.79999e-08	-0.0127603	0.00226606	TRUE	31.7087
Processed meat intake || id:ukb-b-6324	ukb-b-6324	5	52800358	461981	rs10454812	C	A	0.103032	6.69993e-09	-0.0199599	0.00344207	TRUE	33.6262
Processed meat intake || id:ukb-b-6324	ukb-b-6324	5	92891029	461981	rs2029401	G	A	0.586212	6.29941e-12	0.0146312	0.0021292	TRUE	47.2201
Processed meat intake || id:ukb-b-6324	ukb-b-6324	5	87959023	461981	rs1422192	A	G	0.158076	3.40001e-09	0.0169681	0.00287128	TRUE	34.9233
Processed meat intake || id:ukb-b-6324	ukb-b-6324	7	113901132	461981	rs6961970	A	C	0.244698	9.49992e-09	-0.0140142	0.00244137	TRUE	32.9511
Processed meat intake || id:ukb-b-6324	ukb-b-6324	8	10767917	461981	rs4240672	A	G	0.494014	2.99985e-16	0.0171201	0.00209412	TRUE	66.8358
Processed meat intake || id:ukb-b-6324	ukb-b-6324	11	31424823	461981	rs6484504	C	T	0.72462	4.40048e-11	0.0154728	0.0023479	TRUE	43.4289
Processed meat intake || id:ukb-b-6324	ukb-b-6324	11	33800533	461981	rs11032380	T	A	0.333352	2.1e-09	-0.0133229	0.00222295	TRUE	35.9202
Processed meat intake || id:ukb-b-6324	ukb-b-6324	15	93424341	461981	rs4778053	G	C	0.843808	1.29999e-08	0.0164667	0.00289872	TRUE	32.2701
Processed meat intake || id:ukb-b-6324	ukb-b-6324	17	74065908	461981	rs34241936	G	A	0.037369	1.09999e-08	0.0328367	0.00575337	TRUE	32.5742
Processed meat intake || id:ukb-b-6324	ukb-b-6324	18	34800257	461981	rs8096167	C	T	0.1926	4.70002e-08	-0.0145937	0.00267084	TRUE	29.8562
Processed meat intake || id:ukb-b-6324	ukb-b-6324	19	49259529	461981	rs838133	G	A	0.549369	1.59993e-18	0.0190137	0.00216555	TRUE	77.0898
Processed meat intake || id:ukb-b-6324	ukb-b-6324	20	62418243	461981	rs6010651	C	A	0.379439	1.09999e-08	-0.0124059	0.00216796	TRUE	32.7457
Processed meat intake || id:ukb-b-6324	ukb-b-6324	22	41914593	461981	rs203319	T	C	0.204594	2.80001e-10	-0.016423	0.00260186	TRUE	39.8416
Salad / raw vegetable intake || id:ukb-b-1996	ukb-b-1996	1	153761750	435435	rs9427220	T	A	0.554661	2.80001e-08	-0.00800801	0.00144212	TRUE	30.8352
Salad / raw vegetable intake || id:ukb-b-1996	ukb-b-1996	1	231866480	435435	rs4083969	G	C	0.057217	3.79997e-08	0.017133	0.00311517	TRUE	30.2485
Salad / raw vegetable intake || id:ukb-b-1996	ukb-b-1996	3	25110415	435435	rs7619139	A	T	0.589193	8.00018e-18	0.0124765	0.00145086	TRUE	73.9494
Salad / raw vegetable intake || id:ukb-b-1996	ukb-b-1996	4	63738189	435435	rs13102393	G	C	0.499077	2.39999e-08	0.00797933	0.00143029	TRUE	31.1232
Salad / raw vegetable intake || id:ukb-b-1996	ukb-b-1996	5	137717681	435435	rs17460017	T	A	0.190124	7.19996e-10	0.0111744	0.00181338	TRUE	37.9726
Salad / raw vegetable intake || id:ukb-b-1996	ukb-b-1996	5	87822672	435435	rs2194027	A	T	0.484664	2e-09	-0.00860795	0.00143565	TRUE	35.9503
Salad / raw vegetable intake || id:ukb-b-1996	ukb-b-1996	6	32379383	435435	rs3129962	A	G	0.129168	3.69999e-10	-0.0133033	0.00212261	TRUE	39.2806
Salad / raw vegetable intake || id:ukb-b-1996	ukb-b-1996	6	396321	435435	rs12203592	T	C	0.219338	1.29999e-09	-0.0102862	0.00169411	TRUE	36.8661
Salad / raw vegetable intake || id:ukb-b-1996	ukb-b-1996	6	30737591	435435	rs3095337	C	G	0.203909	8.99912e-13	-0.0126218	0.00176637	TRUE	51.0598
Salad / raw vegetable intake || id:ukb-b-1996	ukb-b-1996	6	92348945	435435	rs75248709	T	C	0.045947	2.19999e-08	-0.0197339	0.00352774	TRUE	31.292
Salad / raw vegetable intake || id:ukb-b-1996	ukb-b-1996	7	35215670	435435	rs57221424	G	C	0.321733	5.49997e-09	0.00894101	0.00153327	TRUE	34.0045
Salad / raw vegetable intake || id:ukb-b-1996	ukb-b-1996	7	77730153	435435	rs62461186	C	A	0.179827	1e-09	-0.0113438	0.00185732	TRUE	37.303
Salad / raw vegetable intake || id:ukb-b-1996	ukb-b-1996	8	64618026	435435	rs790561	G	A	0.704134	1.39991e-15	0.012474	0.00156199	TRUE	63.7757
Salad / raw vegetable intake || id:ukb-b-1996	ukb-b-1996	8	83061099	435435	rs7821179	C	G	0.846577	4.39997e-08	-0.0108184	0.00197644	TRUE	29.9612
Salad / raw vegetable intake || id:ukb-b-1996	ukb-b-1996	9	128645617	435435	rs10819082	A	G	0.66734	1.40001e-09	-0.00916475	0.00151342	TRUE	36.671
Salad / raw vegetable intake || id:ukb-b-1996	ukb-b-1996	10	22037809	435435	rs6482190	G	A	0.719408	1.39991e-12	0.0112719	0.00159025	TRUE	50.2416
Salad / raw vegetable intake || id:ukb-b-1996	ukb-b-1996	13	54933682	435435	rs1890012	G	T	0.19473	8.10009e-09	-0.0104258	0.00180794	TRUE	33.2545
Salad / raw vegetable intake || id:ukb-b-1996	ukb-b-1996	15	97011280	435435	rs12908495	A	C	0.242533	2e-08	-0.00935	0.00166573	TRUE	31.5075
Salad / raw vegetable intake || id:ukb-b-1996	ukb-b-1996	16	31195279	435435	rs1052352	T	C	0.52355	1e-08	0.00816444	0.00142564	TRUE	32.7969
Salad / raw vegetable intake || id:ukb-b-1996	ukb-b-1996	17	43854655	435435	rs34186148	C	G	0.370054	4.79999e-08	-0.00805142	0.0014749	TRUE	29.8002
Salad / raw vegetable intake || id:ukb-b-1996	ukb-b-1996	18	38106410	435435	rs4291983	A	C	0.517576	3.69999e-09	-0.00839985	0.00142481	TRUE	34.7559
Salad / raw vegetable intake || id:ukb-b-1996	ukb-b-1996	21	19049865	435435	rs8130508	A	G	0.289686	2.99999e-08	0.0087404	0.00157797	TRUE	30.6807
Salt added to food || id:ukb-b-8121	ukb-b-8121	1	163859836	462630	rs12563932	C	A	0.029478	4.49997e-08	-0.0284929	0.00520996	TRUE	29.9092
Salt added to food || id:ukb-b-8121	ukb-b-8121	1	187279690	462630	rs10752999	C	A	0.702035	3.50026e-11	0.0127624	0.00192721	TRUE	43.8537
Salt added to food || id:ukb-b-8121	ukb-b-8121	1	201733115	462630	rs12094804	G	A	0.061754	2e-08	0.0205059	0.00365579	TRUE	31.4626
Salt added to food || id:ukb-b-8121	ukb-b-8121	1	44808461	462630	rs11210985	A	G	0.3791	7.19946e-18	-0.0156565	0.00181806	TRUE	74.1605
Salt added to food || id:ukb-b-8121	ukb-b-8121	1	44010571	462630	rs6695915	G	A	0.095551	2.90001e-08	-0.0166292	0.00299835	TRUE	30.7594
Salt added to food || id:ukb-b-8121	ukb-b-8121	1	91189731	462630	rs1008078	T	C	0.395512	1.09999e-10	0.0116597	0.00180649	TRUE	41.6585
Salt added to food || id:ukb-b-8121	ukb-b-8121	2	45154908	462630	rs528301	A	G	0.554846	6.59933e-18	0.0152609	0.00177008	TRUE	74.3318
Salt added to food || id:ukb-b-8121	ukb-b-8121	2	198880378	462630	rs976179	T	A	0.485324	1.2e-08	0.0100673	0.00176491	TRUE	32.5373
Salt added to food || id:ukb-b-8121	ukb-b-8121	2	212590841	462630	rs55897719	A	C	0.316817	1.10002e-12	0.0135021	0.001896	TRUE	50.7138
Salt added to food || id:ukb-b-8121	ukb-b-8121	2	145632077	462630	rs7591518	C	T	0.298453	5.10035e-27	-0.0207723	0.00192978	TRUE	115.865
Salt added to food || id:ukb-b-8121	ukb-b-8121	2	26928811	462630	rs11126666	A	G	0.255562	2.90001e-09	-0.0119879	0.00201908	TRUE	35.2516
Salt added to food || id:ukb-b-8121	ukb-b-8121	2	63495365	462630	rs2263636	C	A	0.719001	1e-08	0.0112558	0.00196454	TRUE	32.827
Salt added to food || id:ukb-b-8121	ukb-b-8121	2	138318976	462630	rs13400612	G	C	0.246906	2.99985e-23	0.0202846	0.00204252	TRUE	98.628
Salt added to food || id:ukb-b-8121	ukb-b-8121	2	164378068	462630	rs12988960	C	G	0.315972	2.80027e-15	0.014981	0.00189646	TRUE	62.4014
Salt added to food || id:ukb-b-8121	ukb-b-8121	2	104288396	462630	rs264932	G	A	0.605889	7.29995e-09	-0.0104199	0.0018018	TRUE	33.4437
Salt added to food || id:ukb-b-8121	ukb-b-8121	2	143958864	462630	rs7581335	T	A	0.140518	3.79997e-09	0.014931	0.00253318	TRUE	34.7413
Salt added to food || id:ukb-b-8121	ukb-b-8121	2	177070172	462630	rs17805497	C	T	0.345071	1.50003e-11	0.0124815	0.00185017	TRUE	45.5104
Salt added to food || id:ukb-b-8121	ukb-b-8121	3	7455198	462630	rs13084934	T	A	0.494691	4.39997e-08	-0.00967564	0.00176741	TRUE	29.9699
Salt added to food || id:ukb-b-8121	ukb-b-8121	3	33420650	462630	rs6776248	C	T	0.26336	1.40001e-08	0.0113408	0.00199794	TRUE	32.2198
Salt added to food || id:ukb-b-8121	ukb-b-8121	3	85593584	462630	rs6780346	T	C	0.620997	1.9002e-20	-0.0168372	0.00181724	TRUE	85.845
Salt added to food || id:ukb-b-8121	ukb-b-8121	3	18634962	462630	rs400750	G	T	0.616712	3.29989e-20	0.016712	0.00181467	TRUE	84.8128
Salt added to food || id:ukb-b-8121	ukb-b-8121	3	60815608	462630	rs2736748	G	A	0.789193	1.80011e-38	0.0280118	0.00215956	TRUE	168.249
Salt added to food || id:ukb-b-8121	ukb-b-8121	3	18466059	462630	rs73040343	G	A	0.381434	1.2e-08	-0.0103509	0.00181415	TRUE	32.5544
Salt added to food || id:ukb-b-8121	ukb-b-8121	3	60377674	462630	rs736935	T	C	0.336413	6.79986e-17	0.0156881	0.00187874	TRUE	69.728
Salt added to food || id:ukb-b-8121	ukb-b-8121	3	83242378	462630	rs9843358	T	C	0.171903	6.20012e-16	0.0189528	0.00234421	TRUE	65.3663
Salt added to food || id:ukb-b-8121	ukb-b-8121	3	85766025	462630	rs9835772	T	A	0.243664	2.39999e-08	0.0114509	0.0020521	TRUE	31.1374
Salt added to food || id:ukb-b-8121	ukb-b-8121	3	49596593	462630	rs11130206	G	C	0.432321	1.20005e-11	-0.0120324	0.00177553	TRUE	45.9249
Salt added to food || id:ukb-b-8121	ukb-b-8121	3	119833578	462630	rs6804929	A	G	0.105016	7.39997e-09	0.0167058	0.0028892	TRUE	33.4333
Salt added to food || id:ukb-b-8121	ukb-b-8121	3	183817727	462630	rs6443950	T	A	0.631504	8.49963e-15	-0.0142051	0.00183062	TRUE	60.2133
Salt added to food || id:ukb-b-8121	ukb-b-8121	4	18251259	462630	rs7673170	A	G	0.395273	2.70023e-12	-0.0125967	0.00180133	TRUE	48.902
Salt added to food || id:ukb-b-8121	ukb-b-8121	4	54972890	462630	rs12501838	T	A	0.23366	1.80011e-12	0.0146672	0.0020816	TRUE	49.6478
Salt added to food || id:ukb-b-8121	ukb-b-8121	4	67230580	462630	rs7670308	A	G	0.409195	1e-10	-0.0116397	0.00180121	TRUE	41.7595
Salt added to food || id:ukb-b-8121	ukb-b-8121	4	67801134	462630	rs4860797	A	G	0.601276	1.09999e-10	0.011667	0.00180763	TRUE	41.6581
Salt added to food || id:ukb-b-8121	ukb-b-8121	4	101738082	462630	rs34906832	G	A	0.140896	2.39999e-09	0.0150976	0.00253007	TRUE	35.6083
Salt added to food || id:ukb-b-8121	ukb-b-8121	4	90131593	462630	rs526210	A	G	0.542868	2.80001e-08	0.010095	0.00181871	TRUE	30.8096
Salt added to food || id:ukb-b-8121	ukb-b-8121	4	94242898	462630	rs3890316	A	G	0.249954	2.80001e-08	-0.0113326	0.00204164	TRUE	30.8106
Salt added to food || id:ukb-b-8121	ukb-b-8121	4	178963783	462630	rs13131880	C	T	0.220413	2.99999e-09	-0.0126193	0.00212752	TRUE	35.1822
Salt added to food || id:ukb-b-8121	ukb-b-8121	5	51375189	462630	rs12658060	C	T	0.222971	2.49977e-38	-0.0274145	0.00211762	TRUE	167.596
Salt added to food || id:ukb-b-8121	ukb-b-8121	5	116566836	462630	rs868720	C	G	0.305451	9.60064e-17	0.0159938	0.00192468	TRUE	69.0536
Salt added to food || id:ukb-b-8121	ukb-b-8121	5	158064276	462630	rs33137	T	C	0.493871	9.3994e-12	-0.0120839	0.00177315	TRUE	46.4433
Salt added to food || id:ukb-b-8121	ukb-b-8121	5	85698520	462630	rs1823011	G	A	0.659939	3.89996e-08	-0.0102255	0.00186117	TRUE	30.1854
Salt added to food || id:ukb-b-8121	ukb-b-8121	5	142402117	462630	rs4912891	C	T	0.691882	2.99999e-08	0.0106552	0.00192298	TRUE	30.7025
Salt added to food || id:ukb-b-8121	ukb-b-8121	5	103818412	462630	rs4235642	G	A	0.379691	1.29987e-11	0.0122937	0.00181648	TRUE	45.8041
Salt added to food || id:ukb-b-8121	ukb-b-8121	5	106438742	462630	rs6887291	G	T	0.636126	5.10035e-12	0.0126757	0.00183649	TRUE	47.6395
Salt added to food || id:ukb-b-8121	ukb-b-8121	5	170612546	462630	rs2339234	A	G	0.683186	1.59993e-20	-0.0176416	0.00190008	TRUE	86.2049
Salt added to food || id:ukb-b-8121	ukb-b-8121	6	126896782	462630	rs9375448	T	A	0.492981	3.40017e-11	-0.0116787	0.00176162	TRUE	43.9506
Salt added to food || id:ukb-b-8121	ukb-b-8121	6	9516653	462630	rs35099536	C	A	0.08461	5.79963e-16	0.0259587	0.00320749	TRUE	65.4991
Salt added to food || id:ukb-b-8121	ukb-b-8121	6	12167286	462630	rs4236065	C	T	0.255885	3.79997e-08	-0.0111709	0.0020305	TRUE	30.2671
Salt added to food || id:ukb-b-8121	ukb-b-8121	6	32238496	462630	rs28366169	A	G	0.077319	2.59998e-10	-0.0208479	0.00329942	TRUE	39.9254
Salt added to food || id:ukb-b-8121	ukb-b-8121	6	104003425	462630	rs2506738	G	A	0.401141	5.00035e-17	-0.0151014	0.00180067	TRUE	70.3341
Salt added to food || id:ukb-b-8121	ukb-b-8121	6	33326699	462630	rs9278020	A	G	0.10619	4.79954e-16	0.0232222	0.00286151	TRUE	65.8592
Salt added to food || id:ukb-b-8121	ukb-b-8121	6	72866597	462630	rs2463710	A	T	0.753885	4.90004e-08	0.0119523	0.00219119	TRUE	29.7538
Salt added to food || id:ukb-b-8121	ukb-b-8121	7	141672705	462630	rs1726866	A	G	0.552077	7.70016e-51	0.0265437	0.00176998	TRUE	224.898
Salt added to food || id:ukb-b-8121	ukb-b-8121	7	1858651	462630	rs11761254	T	C	0.136978	3.80014e-12	-0.0176809	0.00254593	TRUE	48.2298
Salt added to food || id:ukb-b-8121	ukb-b-8121	8	22746069	462630	rs2457427	C	T	0.863856	1.09999e-10	-0.0165822	0.00256949	TRUE	41.6476
Salt added to food || id:ukb-b-8121	ukb-b-8121	8	71570989	462630	rs6987313	C	T	0.520156	2e-08	0.00990698	0.00176579	TRUE	31.4778
Salt added to food || id:ukb-b-8121	ukb-b-8121	8	64496159	462630	rs4739105	C	T	0.787781	1.29987e-12	0.0154648	0.00218013	TRUE	50.3181
Salt added to food || id:ukb-b-8121	ukb-b-8121	9	34116083	462630	rs10971930	C	T	0.127418	4.49997e-09	0.0155012	0.00264358	TRUE	34.3832
Salt added to food || id:ukb-b-8121	ukb-b-8121	9	22488678	462630	rs586716	A	G	0.414681	1.10002e-15	0.0143673	0.00179338	TRUE	64.1809
Salt added to food || id:ukb-b-8121	ukb-b-8121	9	23190841	462630	rs7465705	A	G	0.384538	6.79986e-11	-0.0118468	0.00181578	TRUE	42.5673
Salt added to food || id:ukb-b-8121	ukb-b-8121	9	11592801	462630	rs7021360	A	C	0.388225	2.30001e-08	-0.0101193	0.00181012	TRUE	31.2526
Salt added to food || id:ukb-b-8121	ukb-b-8121	10	86845915	462630	rs10128297	T	C	0.402787	4.49997e-09	-0.0105548	0.00180004	TRUE	34.3824
Salt added to food || id:ukb-b-8121	ukb-b-8121	10	104655315	462630	rs10883796	A	G	0.294358	3.29997e-09	0.0114406	0.00193424	TRUE	34.9846
Salt added to food || id:ukb-b-8121	ukb-b-8121	10	62792589	462630	rs4595499	T	C	0.391888	1.20005e-21	-0.0172775	0.00180773	TRUE	91.3471
Salt added to food || id:ukb-b-8121	ukb-b-8121	10	63136622	462630	rs4948275	T	C	0.481851	7.39946e-13	0.0127146	0.00177265	TRUE	51.4469
Salt added to food || id:ukb-b-8121	ukb-b-8121	10	281710	462630	rs10736951	C	G	0.635537	7.00003e-10	-0.0113624	0.001843	TRUE	38.0093
Salt added to food || id:ukb-b-8121	ukb-b-8121	11	31010455	462630	rs9667150	A	G	0.559523	1.50003e-12	0.012589	0.0017806	TRUE	49.9862
Salt added to food || id:ukb-b-8121	ukb-b-8121	11	133794599	462630	rs329670	C	T	0.870289	6.29999e-09	-0.0152915	0.00263275	TRUE	33.735
Salt added to food || id:ukb-b-8121	ukb-b-8121	11	17411020	462630	rs35271178	T	C	0.588507	1.09999e-08	0.010244	0.00179093	TRUE	32.7176
Salt added to food || id:ukb-b-8121	ukb-b-8121	11	126757949	462630	rs7927679	T	C	0.504024	2.29985e-17	0.0149539	0.00176398	TRUE	71.8657
Salt added to food || id:ukb-b-8121	ukb-b-8121	11	99719509	462630	rs12789951	T	C	0.411036	7.00003e-11	-0.0117174	0.00179694	TRUE	42.5202
Salt added to food || id:ukb-b-8121	ukb-b-8121	11	120175749	462630	rs7110845	G	A	0.579174	1.09999e-10	-0.0115376	0.00178627	TRUE	41.7193
Salt added to food || id:ukb-b-8121	ukb-b-8121	11	841284	462630	rs35702851	C	G	0.204203	2.59998e-08	0.0121964	0.00219059	TRUE	30.9985
Salt added to food || id:ukb-b-8121	ukb-b-8121	11	2442707	462630	rs11022746	G	T	0.681941	6.29999e-10	0.0118271	0.0019132	TRUE	38.2152
Salt added to food || id:ukb-b-8121	ukb-b-8121	11	61596633	462630	rs99780	T	C	0.350239	3.59998e-09	0.0109071	0.00184757	TRUE	34.8511
Salt added to food || id:ukb-b-8121	ukb-b-8121	12	10961174	462630	rs667128	T	C	0.126584	5.99998e-09	0.0154255	0.00265228	TRUE	33.8252
Salt added to food || id:ukb-b-8121	ukb-b-8121	12	108268689	462630	rs1895951	C	T	0.220794	4.79999e-08	-0.0116911	0.00214215	TRUE	29.7859
Salt added to food || id:ukb-b-8121	ukb-b-8121	12	57487729	462630	rs324018	G	T	0.613528	3.29997e-08	0.0100101	0.00181156	TRUE	30.5331
Salt added to food || id:ukb-b-8121	ukb-b-8121	12	110046112	462630	rs12579997	C	G	0.170455	8.60003e-12	0.0160311	0.00234785	TRUE	46.6215
Salt added to food || id:ukb-b-8121	ukb-b-8121	13	31033232	462630	rs1045411	T	C	0.268305	4.00037e-14	-0.0150663	0.0019926	TRUE	57.1706
Salt added to food || id:ukb-b-8121	ukb-b-8121	13	58370948	462630	rs9569747	G	T	0.298073	8.60003e-11	-0.0125594	0.00193552	TRUE	42.1059
Salt added to food || id:ukb-b-8121	ukb-b-8121	13	64819020	462630	rs9317406	T	C	0.376115	4.39997e-09	-0.0107015	0.00182384	TRUE	34.4283
Salt added to food || id:ukb-b-8121	ukb-b-8121	13	80061074	462630	rs7982263	C	T	0.581981	2.90001e-09	0.0106084	0.0017875	TRUE	35.2215
Salt added to food || id:ukb-b-8121	ukb-b-8121	14	26985560	462630	rs10140751	T	G	0.245951	3.59998e-08	-0.0112745	0.00204674	TRUE	30.3437
Salt added to food || id:ukb-b-8121	ukb-b-8121	14	33985724	462630	rs4981196	C	A	0.635898	3.29997e-10	-0.0114561	0.00182248	TRUE	39.5137
Salt added to food || id:ukb-b-8121	ukb-b-8121	14	98883534	462630	rs8022455	C	T	0.54702	3.40001e-10	-0.0111417	0.00177399	TRUE	39.4458
Salt added to food || id:ukb-b-8121	ukb-b-8121	14	99672917	462630	rs2693687	T	C	0.393736	1.7e-10	0.0116279	0.00182047	TRUE	40.7977
Salt added to food || id:ukb-b-8121	ukb-b-8121	14	87608094	462630	rs961044	T	C	0.857621	2.99999e-08	-0.0140077	0.00252727	TRUE	30.7206
Salt added to food || id:ukb-b-8121	ukb-b-8121	15	91437388	462630	rs2521501	T	A	0.322086	2e-09	-0.0113954	0.00190039	TRUE	35.9562
Salt added to food || id:ukb-b-8121	ukb-b-8121	15	54936197	462630	rs8040685	T	C	0.884465	2.30001e-08	-0.0154071	0.00275814	TRUE	31.2039
Salt added to food || id:ukb-b-8121	ukb-b-8121	15	50908697	462630	rs491907	G	A	0.511555	4.60002e-10	0.0109863	0.00176296	TRUE	38.8345
Salt added to food || id:ukb-b-8121	ukb-b-8121	16	51181735	462630	rs6416794	C	T	0.798724	4.90004e-08	-0.0119996	0.00220031	TRUE	29.7417
Salt added to food || id:ukb-b-8121	ukb-b-8121	16	68567500	462630	rs1728779	G	A	0.436092	3.50002e-08	0.00987078	0.0017892	TRUE	30.4358
Salt added to food || id:ukb-b-8121	ukb-b-8121	16	13515170	462630	rs11075194	G	A	0.425797	4e-08	-0.00981656	0.00178742	TRUE	30.1624
Salt added to food || id:ukb-b-8121	ukb-b-8121	16	24736408	462630	rs2547040	C	G	0.805074	1.2e-08	-0.0127081	0.00222943	TRUE	32.4918
Salt added to food || id:ukb-b-8121	ukb-b-8121	16	82861212	462630	rs72807804	T	C	0.218782	1.7e-08	0.0120641	0.00213899	TRUE	31.8106
Salt added to food || id:ukb-b-8121	ukb-b-8121	17	38269759	462630	rs35142265	G	A	0.218202	2.09991e-12	0.0150134	0.00213637	TRUE	49.3861
Salt added to food || id:ukb-b-8121	ukb-b-8121	18	42781374	462630	rs11082431	T	C	0.301904	3.79997e-08	0.0105645	0.00192067	TRUE	30.2547
Salt added to food || id:ukb-b-8121	ukb-b-8121	18	58819108	462630	rs62098445	A	C	0.318657	1e-16	-0.0158642	0.00191149	TRUE	68.8799
Salt added to food || id:ukb-b-8121	ukb-b-8121	18	1839564	462630	rs8097544	G	A	0.145366	2.39999e-08	0.0140302	0.00251279	TRUE	31.1756
Salt added to food || id:ukb-b-8121	ukb-b-8121	18	35155910	462630	rs4799949	T	C	0.667226	4.49997e-09	-0.0109799	0.00187206	TRUE	34.3999
Salt added to food || id:ukb-b-8121	ukb-b-8121	18	37189171	462630	rs2852348	G	A	0.458696	1.59993e-13	-0.0131167	0.0017774	TRUE	54.4601
Salt added to food || id:ukb-b-8121	ukb-b-8121	19	45411941	462630	rs429358	C	T	0.154168	2.90001e-10	-0.0153977	0.00244198	TRUE	39.7583
Salt added to food || id:ukb-b-8121	ukb-b-8121	21	38511531	462630	rs2835623	T	C	0.04766	4.39997e-08	0.0226771	0.00414363	TRUE	29.9511
Salt added to food || id:ukb-b-8121	ukb-b-8121	22	43153807	462630	rs9611875	G	A	0.039616	1.29987e-48	0.0662007	0.00451868	TRUE	214.636
Salt added to food || id:ukb-b-8121	ukb-b-8121	22	41815609	462630	rs2899345	C	T	0.504298	2.5e-08	0.00988666	0.001773	TRUE	31.0944
Tea intake || id:ukb-b-6066	ukb-b-6066	1	150722844	447485	rs11587444	G	A	0.393464	1e-10	0.0140328	0.00217078	TRUE	41.7885
Tea intake || id:ukb-b-6066	ukb-b-6066	1	93552187	447485	rs11164870	G	C	0.604574	4.20001e-08	-0.0119604	0.00218232	TRUE	30.0369
Tea intake || id:ukb-b-6066	ukb-b-6066	1	174189269	447485	rs56188862	C	T	0.387454	4.30031e-13	-0.0157568	0.0021747	TRUE	52.4973
Tea intake || id:ukb-b-6066	ukb-b-6066	2	58515375	447485	rs1156588	G	A	0.210071	2.90001e-09	-0.015454	0.00260325	TRUE	35.2411
Tea intake || id:ukb-b-6066	ukb-b-6066	3	50239803	447485	rs57462170	A	G	0.108773	1.89998e-08	0.0191505	0.00340563	TRUE	31.6203
Tea intake || id:ukb-b-6066	ukb-b-6066	3	89525505	447485	rs2117137	G	A	0.405148	1.7e-09	0.0129948	0.0021557	TRUE	36.3381
Tea intake || id:ukb-b-6066	ukb-b-6066	4	89039082	447485	rs1481012	G	A	0.112209	5.30029e-15	-0.0262435	0.00335608	TRUE	61.1475
Tea intake || id:ukb-b-6066	ukb-b-6066	5	60465365	447485	rs34619	A	G	0.430905	4.30002e-08	0.0117117	0.0021375	TRUE	30.0212
Tea intake || id:ukb-b-6066	ukb-b-6066	5	152031650	447485	rs72797284	G	A	0.270797	7.00003e-13	-0.0171147	0.00238353	TRUE	51.5582
Tea intake || id:ukb-b-6066	ukb-b-6066	6	137222671	447485	rs7757102	G	A	0.555426	3.09999e-08	-0.0118039	0.00213302	TRUE	30.6239
Tea intake || id:ukb-b-6066	ukb-b-6066	6	51283110	447485	rs2478875	G	A	0.208758	5.10035e-17	0.0218943	0.00261129	TRUE	70.2994
Tea intake || id:ukb-b-6066	ukb-b-6066	6	137095269	447485	rs149805207	G	A	0.008538	1.09999e-08	-0.0719337	0.0125823	TRUE	32.6847
Tea intake || id:ukb-b-6066	ukb-b-6066	7	17284577	447485	rs4410790	C	T	0.631224	3.40017e-76	0.0405506	0.00219507	TRUE	341.27
Tea intake || id:ukb-b-6066	ukb-b-6066	7	75616105	447485	rs17685	A	G	0.277512	1.59993e-22	0.0230655	0.00236195	TRUE	95.364
Tea intake || id:ukb-b-6066	ukb-b-6066	7	17558580	447485	rs141071726	A	G	0.026713	2.19999e-09	0.0407321	0.00681204	TRUE	35.7536
Tea intake || id:ukb-b-6066	ukb-b-6066	7	39293033	447485	rs9648476	A	G	0.622954	1.09999e-08	0.0125013	0.00218542	TRUE	32.7221
Tea intake || id:ukb-b-6066	ukb-b-6066	7	141673345	447485	rs713598	G	C	0.402254	5.19996e-10	0.0133969	0.00215659	TRUE	38.5899
Tea intake || id:ukb-b-6066	ukb-b-6066	8	22088975	447485	rs13282783	T	C	0.285899	7.90005e-09	-0.0135837	0.00235432	TRUE	33.2893
Tea intake || id:ukb-b-6066	ukb-b-6066	9	7054124	447485	rs56348300	G	C	0.184619	6.1e-09	0.0158824	0.00273191	TRUE	33.7987
Tea intake || id:ukb-b-6066	ukb-b-6066	10	129152608	447485	rs10764990	A	G	0.607155	1.89998e-08	-0.0121906	0.00216898	TRUE	31.5892
Tea intake || id:ukb-b-6066	ukb-b-6066	10	12692902	447485	rs10752269	A	G	0.506082	1.29999e-09	-0.0128727	0.00211975	TRUE	36.8782
Tea intake || id:ukb-b-6066	ukb-b-6066	10	86850616	447485	rs2351187	A	G	0.318935	1.6e-08	0.0129023	0.0022823	TRUE	31.9587
Tea intake || id:ukb-b-6066	ukb-b-6066	11	1679769	447485	rs17245213	A	G	0.208046	2e-08	-0.0146481	0.00260905	TRUE	31.5208
Tea intake || id:ukb-b-6066	ukb-b-6066	11	16286183	447485	rs10741694	C	T	0.627915	7.89951e-12	0.0150037	0.00219355	TRUE	46.7845
Tea intake || id:ukb-b-6066	ukb-b-6066	11	59192089	447485	rs1453548	A	T	0.664929	2.99999e-09	-0.0133414	0.00224973	TRUE	35.1675
Tea intake || id:ukb-b-6066	ukb-b-6066	12	11284772	447485	rs977474	T	C	0.833746	2.39994e-14	0.0217813	0.00285559	TRUE	58.1803
Tea intake || id:ukb-b-6066	ukb-b-6066	13	80168720	447485	rs2783129	G	C	0.484878	3.79997e-08	-0.0117331	0.00213314	TRUE	30.2543
Tea intake || id:ukb-b-6066	ukb-b-6066	13	100272019	447485	rs17576658	A	G	0.247081	4.09996e-08	-0.0134812	0.00245655	TRUE	30.1166
Tea intake || id:ukb-b-6066	ukb-b-6066	13	111531264	447485	rs6829	T	C	0.596155	3.69999e-08	-0.0119163	0.00216546	TRUE	30.2819
Tea intake || id:ukb-b-6066	ukb-b-6066	13	56444529	447485	rs2645929	G	A	0.813066	3.50002e-08	-0.0149842	0.0027166	TRUE	30.424
Tea intake || id:ukb-b-6066	ukb-b-6066	15	60902512	447485	rs12591786	T	C	0.158804	3.69999e-10	-0.0184399	0.00294243	TRUE	39.274
Tea intake || id:ukb-b-6066	ukb-b-6066	15	75027880	447485	rs2472297	T	C	0.262049	2.30144e-109	0.0533453	0.00240098	TRUE	493.646
Tea intake || id:ukb-b-6066	ukb-b-6066	16	53799847	447485	rs9937354	A	G	0.424074	4.90004e-11	-0.0140923	0.0021433	TRUE	43.2313
Tea intake || id:ukb-b-6066	ukb-b-6066	16	24717600	447485	rs9302428	G	C	0.635799	2.59998e-08	0.0122457	0.00220122	TRUE	30.9486
Tea intake || id:ukb-b-6066	ukb-b-6066	17	40819809	447485	rs2279844	A	G	0.379343	4e-08	-0.0119879	0.00218318	TRUE	30.1514
Tea intake || id:ukb-b-6066	ukb-b-6066	19	19410622	447485	rs4808193	C	T	0.335324	1.69981e-11	0.0151149	0.0022472	TRUE	45.2405
Tea intake || id:ukb-b-6066	ukb-b-6066	19	4338173	447485	rs57631352	G	A	0.296859	1.7e-08	-0.0131035	0.00232117	TRUE	31.8684
Tea intake || id:ukb-b-6066	ukb-b-6066	20	62900120	447485	rs2273447	T	A	0.203788	3.29989e-11	0.0174715	0.00263421	TRUE	43.9906
Tea intake || id:ukb-b-6066	ukb-b-6066	21	34343828	447485	rs4817505	C	T	0.38998	4.19952e-12	0.015068	0.0021746	TRUE	48.0123
Tea intake || id:ukb-b-6066	ukb-b-6066	22	41798896	447485	rs132904	C	G	0.778651	7.8001e-11	0.0166007	0.00255257	TRUE	42.2958
Tea intake || id:ukb-b-6066	ukb-b-6066	22	24820268	447485	rs9624470	A	G	0.580054	1.29987e-31	0.0252071	0.00215485	TRUE	136.84
Vitamin and mineral supplements: Vitamin A || id:ukb-a-458	ukb-a-458	1	36992058	335591	rs12064910	A	G	0.0164977	2.18958e-07	0.00668377	0.00128966	TRUE	26.8592
Vitamin and mineral supplements: Vitamin A || id:ukb-a-458	ukb-a-458	1	163584207	335591	rs77606808	C	T	0.0570924	4.55932e-06	0.00328066	0.000715649	TRUE	21.0147
Vitamin and mineral supplements: Vitamin A || id:ukb-a-458	ukb-a-458	3	80438940	335591	rs1849759	A	G	0.320296	3.23623e-06	0.00163701	0.000351645	TRUE	21.6717
Vitamin and mineral supplements: Vitamin A || id:ukb-a-458	ukb-a-458	4	71260554	335591	rs74996423	T	G	0.0109742	4.40666e-06	0.00722375	0.00157336	TRUE	21.0799
Vitamin and mineral supplements: Vitamin A || id:ukb-a-458	ukb-a-458	5	170670949	335591	rs114995776	C	G	0.0490274	4.9014e-06	0.00360413	0.000788816	TRUE	20.8761
Vitamin and mineral supplements: Vitamin A || id:ukb-a-458	ukb-a-458	6	24351057	335591	rs72833036	G	A	0.0608735	2.15219e-08	0.00385985	0.000689329	TRUE	31.3536
Vitamin and mineral supplements: Vitamin A || id:ukb-a-458	ukb-a-458	7	134219040	335591	rs143004982	G	A	0.0107103	4.21328e-06	-0.00739417	0.0016072	TRUE	21.166
Vitamin and mineral supplements: Vitamin A || id:ukb-a-458	ukb-a-458	9	90009875	335591	rs2378739	A	C	0.207151	3.76643e-06	0.00189296	0.000409382	TRUE	21.3809
Vitamin and mineral supplements: Vitamin A || id:ukb-a-458	ukb-a-458	9	16688012	335591	rs189776215	A	G	0.0108185	3.8154e-06	0.00736609	0.00159395	TRUE	21.3562
Vitamin and mineral supplements: Vitamin A || id:ukb-a-458	ukb-a-458	10	129540271	335591	rs191536960	T	G	0.0175253	4.84395e-06	0.0057346	0.00125442	TRUE	20.8988
Vitamin and mineral supplements: Vitamin A || id:ukb-a-458	ukb-a-458	10	58753125	335591	rs138843373	T	C	0.0066311	9.88758e-07	0.0101016	0.0020641	TRUE	23.9507
Vitamin and mineral supplements: Vitamin A || id:ukb-a-458	ukb-a-458	11	63160669	335591	rs684396	C	T	0.0277181	2.95937e-06	0.00479586	0.00102614	TRUE	21.8434
Vitamin and mineral supplements: Vitamin A || id:ukb-a-458	ukb-a-458	16	56674066	335591	rs141134881	A	G	0.00673934	3.31917e-06	0.00957765	0.00205967	TRUE	21.6233
Vitamin and mineral supplements: Vitamin A || id:ukb-a-458	ukb-a-458	17	67517322	335591	rs41301823	G	C	0.0658068	4.3399e-06	0.00307002	0.000668197	TRUE	21.1093
Vitamin and mineral supplements: Vitamin A || id:ukb-a-458	ukb-a-458	19	482654	335591	rs7245992	C	G	0.0224289	2.26558e-06	0.00524447	0.00110918	TRUE	22.3563
Vitamin and mineral supplements: Vitamin A || id:ukb-a-458	ukb-a-458	21	34516359	335591	rs8132245	T	G	0.174224	8.00608e-07	0.00213827	0.000433259	TRUE	24.3573
Vitamin and mineral supplements: Vitamin A || id:ukb-a-458	ukb-a-458	21	22024429	335591	rs76467288	C	T	0.0331407	6.29448e-07	-0.00456508	0.000916305	TRUE	24.8209
exposure	id.exposure	pval.exposure	samplesize.exposure	beta.exposure	SNP	effect_allele.exposure	other_allele.exposure	eaf.exposure	chr.exposure	pos.exposure	se.exposure	mr_keep.exposure	#VALUE!
Vitamin and mineral supplements: Vitamin B || id:ukb-a-460	ukb-a-460	1.09373e-06	335591	0.012784	rs114139185	C	A	0.0087871	1	76363699	0.00262287	TRUE	8.47657e+20
Vitamin and mineral supplements: Vitamin B || id:ukb-a-460	ukb-a-460	2.87237e-06	335591	-0.00281272	rs62158214	C	T	0.204056	2	114116974	0.000601032	TRUE	3.605e+22
Vitamin and mineral supplements: Vitamin B || id:ukb-a-460	ukb-a-460	2.03306e-06	335591	-0.00329771	rs4416511	G	A	0.151403	4	42035806	0.000694227	TRUE	3.66637e+21
Vitamin and mineral supplements: Vitamin B || id:ukb-a-460	ukb-a-460	7.95573e-07	335591	-0.00355017	rs114177284	T	C	0.13377	4	11877664	0.000719161	TRUE	2.72778e+20
Vitamin and mineral supplements: Vitamin B || id:ukb-a-460	ukb-a-460	4.60691e-06	335591	0.00399838	rs78816596	C	T	0.0845987	6	96525061	0.000872625	TRUE	1.22356e+22
Vitamin and mineral supplements: Vitamin B || id:ukb-a-460	ukb-a-460	4.35241e-06	335591	-0.00248758	rs6597841	C	A	0.735024	10	126235538	0.000541499	TRUE	5.4346e+22
Vitamin and mineral supplements: Vitamin B || id:ukb-a-460	ukb-a-460	1.23021e-06	335591	-0.00247054	rs10134465	A	G	0.330892	14	46360392	0.000509305	TRUE	8.28587e+21
Vitamin and mineral supplements: Vitamin B || id:ukb-a-460	ukb-a-460	1.74896e-06	335591	0.00231836	rs11650034	T	C	0.425483	17	78972669	0.000484957	TRUE	2.65184e+22
Vitamin and mineral supplements: Vitamin B || id:ukb-a-460	ukb-a-460	9.12935e-07	335591	-0.00651053	rs11698341	G	A	0.0340289	20	40078128	0.00132607	TRUE	9.13444e+20
Vitamin and mineral supplements: Vitamin B || id:ukb-a-460	ukb-a-460	4.52324e-06	335591	-0.00319804	rs73208172	A	T	0.153684	21	39357394	0.000697372	TRUE	3.1851e+21
Vitamin and mineral supplements: Vitamin B || id:ukb-a-460	ukb-a-460	1.97061e-06	335591	0.00495302	rs57751077	G	A	0.0568537	22	33035250	0.00104132	TRUE	1.00644e+21
Vitamin and mineral supplements: Vitamin C || id:ukb-a-461	ukb-a-461	1	225639065	335591	rs6679804	A	G	0.100398	3.34403e-06	0.0052835	0.00113659	TRUE	21.6091
Vitamin and mineral supplements: Vitamin C || id:ukb-a-461	ukb-a-461	1	247637342	335591	rs12726645	A	G	0.20069	1.69418e-06	0.00408279	0.000852903	TRUE	22.9147
Vitamin and mineral supplements: Vitamin C || id:ukb-a-461	ukb-a-461	2	64400507	335591	rs78000745	C	T	0.0941388	1.80331e-06	0.00561949	0.00117701	TRUE	22.7947
Vitamin and mineral supplements: Vitamin C || id:ukb-a-461	ukb-a-461	3	5610129	335591	rs6796394	C	G	0.777353	1.72461e-07	0.00432477	0.000827403	TRUE	27.3207
Vitamin and mineral supplements: Vitamin C || id:ukb-a-461	ukb-a-461	3	119447650	335591	rs67659273	C	G	0.0849424	8.34661e-07	-0.00601219	0.00122021	TRUE	24.2771
Vitamin and mineral supplements: Vitamin C || id:ukb-a-461	ukb-a-461	3	70468516	335591	rs73105763	A	C	0.0903146	6.13451e-07	0.00594579	0.00119225	TRUE	24.8705
Vitamin and mineral supplements: Vitamin C || id:ukb-a-461	ukb-a-461	4	66304450	335591	rs115809933	C	G	0.0206125	3.53297e-06	0.0111085	0.00239551	TRUE	21.5038
Vitamin and mineral supplements: Vitamin C || id:ukb-a-461	ukb-a-461	5	40960976	335591	rs3805216	T	G	0.116511	2.18208e-06	-0.00501167	0.00105824	TRUE	22.4283
Vitamin and mineral supplements: Vitamin C || id:ukb-a-461	ukb-a-461	6	31346621	335591	rs2442736	C	G	0.233466	1.30966e-07	-0.00424743	0.000804803	TRUE	27.8531
Vitamin and mineral supplements: Vitamin C || id:ukb-a-461	ukb-a-461	8	11735641	335591	rs904017	A	C	0.294476	1.1876e-06	0.00364507	0.000750357	TRUE	23.598
Vitamin and mineral supplements: Vitamin C || id:ukb-a-461	ukb-a-461	9	130138787	335591	rs62579678	A	G	0.386858	2.92563e-06	0.00328373	0.000702245	TRUE	21.8654
Vitamin and mineral supplements: Vitamin C || id:ukb-a-461	ukb-a-461	10	9417903	335591	rs189374043	A	C	0.00672748	3.39657e-06	-0.0197638	0.00425456	TRUE	21.579
Vitamin and mineral supplements: Vitamin C || id:ukb-a-461	ukb-a-461	13	24268051	335591	rs1967837	C	T	0.0076483	4.13076e-06	0.019141	0.00415678	TRUE	21.2039
Vitamin and mineral supplements: Vitamin C || id:ukb-a-461	ukb-a-461	14	31617722	335591	rs61978766	C	T	0.0309268	2.01888e-06	-0.00977265	0.0020567	TRUE	22.5779
Vitamin and mineral supplements: Vitamin C || id:ukb-a-461	ukb-a-461	18	27438303	335591	rs12960708	A	G	0.757384	1.75679e-07	-0.00418271	0.000800749	TRUE	27.2849
Vitamin and mineral supplements: Vitamin C || id:ukb-a-461	ukb-a-461	18	37617928	335591	rs307119	G	A	0.587095	1.81506e-06	-0.00333823	0.000699387	TRUE	22.7823
Vitamin and mineral supplements: Vitamin C || id:ukb-a-461	ukb-a-461	19	7975464	335591	rs11879199	C	A	0.325909	3.55574e-06	0.00340683	0.000734884	TRUE	21.4913
Vitamin and mineral supplements: Vitamin C || id:ukb-a-461	ukb-a-461	19	57138180	335591	rs61140500	A	T	0.0814959	1.55432e-06	-0.00626908	0.00130491	TRUE	23.0806
Vitamin and mineral supplements: Vitamin C || id:ukb-a-461	ukb-a-461	20	61653400	335591	rs142847906	T	C	0.00809759	4.73958e-06	-0.017596	0.00384523	TRUE	20.9403
Vitamin and mineral supplements: Vitamin C || id:ukb-a-461	ukb-a-461	20	5302452	335591	rs10222016	T	G	0.467679	3.43218e-06	-0.0031728	0.000683325	TRUE	21.5591
Vitamin and mineral supplements: Vitamin D || id:ukb-a-462	ukb-a-462	3	24826036	335591	rs62228397	G	C	0.0710428	4.19276e-08	0.00495857	0.000904409	TRUE	30.0596
Vitamin and mineral supplements: Vitamin D || id:ukb-a-462	ukb-a-462	4	42100066	335591	rs13108759	G	A	0.150737	3.07242e-06	-0.00301727	0.000646651	TRUE	21.7715
Vitamin and mineral supplements: Vitamin D || id:ukb-a-462	ukb-a-462	4	155591976	335591	rs11737732	C	T	0.0255368	8.35545e-07	0.0077044	0.00156372	TRUE	24.275
Vitamin and mineral supplements: Vitamin D || id:ukb-a-462	ukb-a-462	5	23859307	335591	rs148501785	C	T	0.0370034	1.41795e-06	0.00592131	0.00122784	TRUE	23.2569
Vitamin and mineral supplements: Vitamin D || id:ukb-a-462	ukb-a-462	5	97756310	335591	rs17656896	T	C	0.0511805	2.92826e-07	0.0053888	0.00105083	TRUE	26.2978
Vitamin and mineral supplements: Vitamin D || id:ukb-a-462	ukb-a-462	6	24371270	335591	rs147571037	A	G	0.0439192	9.66118e-07	0.00553924	0.0011308	TRUE	23.9954
Vitamin and mineral supplements: Vitamin D || id:ukb-a-462	ukb-a-462	7	75558960	335591	rs34980601	T	C	0.0591046	4.89937e-06	0.00446855	0.000977988	TRUE	20.8769
Vitamin and mineral supplements: Vitamin D || id:ukb-a-462	ukb-a-462	8	144682004	335591	rs111956838	T	C	0.0172509	2.23224e-06	0.00839083	0.00177349	TRUE	22.3848
Vitamin and mineral supplements: Vitamin D || id:ukb-a-462	ukb-a-462	11	62917575	335591	rs11821616	A	T	0.0352329	1.1779e-06	0.00609474	0.00125421	TRUE	23.614
Vitamin and mineral supplements: Vitamin D || id:ukb-a-462	ukb-a-462	11	102383815	335591	rs74545146	A	G	0.0230532	2.28591e-06	-0.00731045	0.00154672	TRUE	22.3391
Vitamin and mineral supplements: Vitamin D || id:ukb-a-462	ukb-a-462	20	54735682	335591	rs78513116	C	T	0.0375031	4.23243e-06	0.00556744	0.00121039	TRUE	21.1573
Vitamin and mineral supplements: Vitamin D || id:ukb-a-462	ukb-a-462	20	14798976	335591	rs1040744	C	T	0.307925	1.54198e-06	0.00241911	0.000503372	TRUE	23.0958
Vitamin and mineral supplements: Vitamin D || id:ukb-a-462	ukb-a-462	20	30204866	335591	rs150782617	A	G	0.0244262	2.26418e-06	0.00730389	0.0015447	TRUE	22.3573
Vitamin and mineral supplements: Vitamin E || id:ukb-a-463	ukb-a-463	1	2235656	335591	rs11577387	A	G	0.143363	1.38915e-06	0.00281279	0.000582763	TRUE	23.2965
Vitamin and mineral supplements: Vitamin E || id:ukb-a-463	ukb-a-463	1	15891620	335591	rs2753299	G	A	0.929912	2.98731e-07	-0.00418446	0.000816583	TRUE	26.259
Vitamin and mineral supplements: Vitamin E || id:ukb-a-463	ukb-a-463	1	240869826	335591	rs10926337	T	G	0.306466	3.54266e-06	-0.00204269	0.000440556	TRUE	21.4982
Vitamin and mineral supplements: Vitamin E || id:ukb-a-463	ukb-a-463	2	55288803	335591	rs2972076	G	A	0.893033	1.68535e-06	0.0031421	0.000656246	TRUE	22.9249
Vitamin and mineral supplements: Vitamin E || id:ukb-a-463	ukb-a-463	3	88982601	335591	rs149751046	G	A	0.0199007	1.78377e-06	0.00719505	0.00150632	TRUE	22.8157
Vitamin and mineral supplements: Vitamin E || id:ukb-a-463	ukb-a-463	6	29944314	335591	rs2844803	C	T	0.490813	3.46178e-06	0.00187514	0.000404003	TRUE	21.5426
Vitamin and mineral supplements: Vitamin E || id:ukb-a-463	ukb-a-463	9	83424663	335591	rs12552397	G	A	0.0792722	4.32803e-06	-0.00344141	0.000748938	TRUE	21.1145
Vitamin and mineral supplements: Vitamin E || id:ukb-a-463	ukb-a-463	9	138992815	335591	rs77864871	T	C	0.0224779	1.64812e-06	-0.00691953	0.00144384	TRUE	22.9676
Vitamin and mineral supplements: Vitamin E || id:ukb-a-463	ukb-a-463	12	76997822	335591	rs74963516	T	C	0.0491253	1.68074e-06	0.00457044	0.000954454	TRUE	22.9301
Vitamin and mineral supplements: Vitamin E || id:ukb-a-463	ukb-a-463	13	67528300	335591	rs61959226	G	T	0.0121694	6.93474e-07	0.00960508	0.00193523	TRUE	24.6341
Vitamin and mineral supplements: Vitamin E || id:ukb-a-463	ukb-a-463	18	42816649	335591	rs74623514	G	T	0.026901	3.60811e-06	-0.00600047	0.0012952	TRUE	21.4633
Vitamin and mineral supplements: Vitamin E || id:ukb-a-463	ukb-a-463	21	26636827	335591	rs9983996	G	A	0.321202	4.32195e-06	0.00199577	0.000434302	TRUE	21.1172
Water intake || id:ukb-b-14898	ukb-b-14898	1	237841390	427588	rs34967813	G	A	0.311025	7.10003e-10	-0.0120553	0.00195555	TRUE	38.003
Water intake || id:ukb-b-14898	ukb-b-14898	1	150981267	427588	rs2305813	C	G	0.123354	5.00035e-12	-0.019115	0.00276856	TRUE	47.6695
Water intake || id:ukb-b-14898	ukb-b-14898	1	72924057	427588	rs782221	T	C	0.200429	1.89998e-08	-0.0127104	0.00226176	TRUE	31.581
Water intake || id:ukb-b-14898	ukb-b-14898	1	27262545	427588	rs182050989	T	C	0.02835	2.39999e-08	0.030528	0.00547389	TRUE	31.1032
Water intake || id:ukb-b-14898	ukb-b-14898	2	117642600	427588	rs11890994	T	A	0.371683	3.59998e-09	0.0110947	0.00187936	TRUE	34.8507
Water intake || id:ukb-b-14898	ukb-b-14898	2	104159202	427588	rs2198234	T	G	0.528757	1.29999e-10	0.0116702	0.00181594	TRUE	41.3003
Water intake || id:ukb-b-14898	ukb-b-14898	2	24732568	427588	rs11125629	G	A	0.546761	2.5e-09	0.0108674	0.00182295	TRUE	35.5387
Water intake || id:ukb-b-14898	ukb-b-14898	3	52147485	427588	rs9830293	G	A	0.073462	4e-08	0.0190823	0.00347478	TRUE	30.1583
Water intake || id:ukb-b-14898	ukb-b-14898	3	71575177	427588	rs7626335	C	A	0.668446	2.5e-08	0.0107689	0.00193268	TRUE	31.0472
Water intake || id:ukb-b-14898	ukb-b-14898	4	24206877	427588	rs6844845	G	A	0.057487	3.29997e-08	-0.021514	0.0038941	TRUE	30.5231
Water intake || id:ukb-b-14898	ukb-b-14898	4	46746220	427588	rs6835325	G	T	0.30096	2e-09	-0.0118651	0.00197817	TRUE	35.9762
Water intake || id:ukb-b-14898	ukb-b-14898	5	164760067	427588	rs67174962	A	G	0.232324	1.29999e-08	-0.0122645	0.00215662	TRUE	32.3409
Water intake || id:ukb-b-14898	ukb-b-14898	6	165246071	427588	rs6905712	A	T	0.664977	8.9e-09	0.0110877	0.00192816	TRUE	33.0672
Water intake || id:ukb-b-14898	ukb-b-14898	6	33857564	427588	rs2274156	T	C	0.258771	2.90001e-08	-0.011485	0.00207059	TRUE	30.7662
Water intake || id:ukb-b-14898	ukb-b-14898	7	73056750	427588	rs6957745	C	T	0.202686	1.39991e-11	-0.015292	0.00226217	TRUE	45.696
Water intake || id:ukb-b-14898	ukb-b-14898	7	127668071	427588	rs3808058	T	C	0.117807	7.50067e-11	0.0183317	0.00281615	TRUE	42.3735
Water intake || id:ukb-b-14898	ukb-b-14898	7	17284577	427588	rs4410790	C	T	0.629877	8.60003e-61	-0.0308714	0.00187689	TRUE	270.542
Water intake || id:ukb-b-14898	ukb-b-14898	7	75611149	427588	rs10954732	A	G	0.671297	3.59998e-08	0.0106197	0.00192806	TRUE	30.3378
Water intake || id:ukb-b-14898	ukb-b-14898	8	4117538	427588	rs2656285	C	T	0.709918	1.09999e-09	0.0122418	0.00200721	TRUE	37.1967
Water intake || id:ukb-b-14898	ukb-b-14898	9	141019422	427588	rs9414686	T	C	0.178007	8.60003e-10	0.0147596	0.00240632	TRUE	37.622
Water intake || id:ukb-b-14898	ukb-b-14898	9	34370020	427588	rs10758255	A	T	0.609855	6.69993e-09	-0.0107871	0.00186047	TRUE	33.6174
Water intake || id:ukb-b-14898	ukb-b-14898	9	87647454	427588	rs11140831	G	A	0.514151	1.50003e-11	-0.0123822	0.00183612	TRUE	45.4772
Water intake || id:ukb-b-14898	ukb-b-14898	9	115207868	427588	rs35028442	C	G	0.137272	9.90011e-10	0.0164243	0.00268796	TRUE	37.336
Water intake || id:ukb-b-14898	ukb-b-14898	10	21797272	427588	rs11012726	C	T	0.307334	6.19998e-10	-0.0122411	0.00197942	TRUE	38.2441
Water intake || id:ukb-b-14898	ukb-b-14898	11	9546587	427588	rs3763874	A	G	0.41763	6.90081e-19	0.0163297	0.00183963	TRUE	78.7944
Water intake || id:ukb-b-14898	ukb-b-14898	11	131658253	427588	rs7124005	T	C	0.415348	2.5e-08	0.0103665	0.00186038	TRUE	31.05
Water intake || id:ukb-b-14898	ukb-b-14898	12	57843711	427588	rs2229357	A	G	0.240393	7.90005e-09	-0.0122056	0.00211503	TRUE	33.3031
Water intake || id:ukb-b-14898	ukb-b-14898	14	80102233	427588	rs34940743	G	A	0.346783	4.39997e-08	-0.0103922	0.00189846	TRUE	29.9648
Water intake || id:ukb-b-14898	ukb-b-14898	14	33360641	427588	rs146394874	A	C	0.049323	5.80003e-10	0.0261419	0.00421977	TRUE	38.3793
Water intake || id:ukb-b-14898	ukb-b-14898	14	98647033	427588	rs1963510	G	A	0.458107	2.60016e-13	0.0133068	0.0018195	TRUE	53.4864
Water intake || id:ukb-b-14898	ukb-b-14898	15	47874654	427588	rs4603502	C	T	0.292378	5.40008e-11	-0.0130724	0.00199292	TRUE	43.026
Water intake || id:ukb-b-14898	ukb-b-14898	15	75027880	427588	rs2472297	T	C	0.26061	2.39994e-59	-0.0334187	0.00205714	TRUE	263.907
Water intake || id:ukb-b-14898	ukb-b-14898	16	19246136	427588	rs8054636	C	T	0.537476	2.39999e-08	-0.0103313	0.00185114	TRUE	31.1481
Water intake || id:ukb-b-14898	ukb-b-14898	16	30097630	427588	rs2289292	T	C	0.334337	3.40017e-11	-0.012769	0.001927	TRUE	43.9087
Water intake || id:ukb-b-14898	ukb-b-14898	16	53800954	427588	rs1421085	C	T	0.403711	7.70016e-11	0.01201	0.00184584	TRUE	42.3348
Water intake || id:ukb-b-14898	ukb-b-14898	17	44071851	427588	rs2435200	A	G	0.412694	1.09999e-09	0.0112139	0.0018384	TRUE	37.2077
Water intake || id:ukb-b-14898	ukb-b-14898	18	52612778	427588	rs4239466	C	A	0.391897	2e-08	0.0106426	0.00189646	TRUE	31.4926
Water intake || id:ukb-b-14898	ukb-b-14898	18	28509237	427588	rs9957088	T	C	0.253192	1.40001e-08	-0.0118296	0.00208716	TRUE	32.1239
Water intake || id:ukb-b-14898	ukb-b-14898	19	45411941	427588	rs429358	C	T	0.154368	2.99985e-11	0.0166809	0.00250899	TRUE	44.2019
Water intake || id:ukb-b-14898	ukb-b-14898	20	45939264	427588	rs56100328	G	A	0.090196	4.79999e-08	-0.0175542	0.00321669	TRUE	29.7813
Water intake || id:ukb-b-14898	ukb-b-14898	20	34190870	427588	rs3746410	G	A	0.20396	7.29962e-14	0.0168391	0.00225025	TRUE	55.9985
Zinc || id:ieu-a-1079	ieu-a-1079	2	154568757	2603	rs10931753	C	G	NA	4.94003e-06	-0.129	0.028	TRUE	21.2258
Zinc || id:ieu-a-1079	ieu-a-1079	4	5930033	2603	rs4333127	A	G	NA	2.99999e-06	0.218	0.047	TRUE	21.5138
Zinc || id:ieu-a-1079	ieu-a-1079	7	15630871	2603	rs11763353	G	A	NA	6.90001e-07	-0.192	0.039	TRUE	24.2367
Zinc || id:ieu-a-1079	ieu-a-1079	8	86268313	2603	rs1532423	G	A	NA	6.4003e-12	-0.178	0.026	TRUE	46.8698
Zinc || id:ieu-a-1079	ieu-a-1079	11	80928809	2603	rs11232535	C	T	NA	6.72992e-07	0.325	0.065	TRUE	25
Zinc || id:ieu-a-1079	ieu-a-1079	14	65473196	2603	rs7148590	A	G	NA	1.37e-07	-0.14	0.026	TRUE	28.9941
Zinc || id:ieu-a-1079	ieu-a-1079	14	86817096	2603	rs10484100	G	A	NA	3.29997e-06	-0.209	0.045	TRUE	21.5709
Zinc || id:ieu-a-1079	ieu-a-1079	15	75334184	2603	rs2120019	C	T	NA	1.54989e-18	-0.287	0.033	TRUE	75.6373

## Sheet: TableS3
Table S3. Analyzing the causal relationship between 32 diets and WMH volume by various MR analyses.
Exposure	Outcome	Method	nsnp	b	se	pval	lo_ci	up_ci
Alcohol intake frequency. || id:ukb-b-5779	WMH	MR Egger	95	-0.0662044	0.111747	0.554987	-0.285228	0.152819
Alcohol intake frequency. || id:ukb-b-5779	WMH	Weighted median	95	-0.127463	0.0722055	0.0775165	-0.268986	0.0140598
Alcohol intake frequency. || id:ukb-b-5779	WMH	Inverse variance weighted	95	-0.0573746	0.0483833	0.235687	-0.152206	0.0374566
Alcohol intake frequency. || id:ukb-b-5779	WMH	Simple mode	95	-0.141517	0.191039	0.460677	-0.515954	0.23292
Alcohol intake frequency. || id:ukb-b-5779	WMH	Weighted mode	95	-0.127598	0.106263	0.232855	-0.335872	0.0806771
Beef intake || id:ukb-b-2862	WMH	MR Egger	15	0.199419	2.21452	0.92962	-4.14104	4.53988
Beef intake || id:ukb-b-2862	WMH	Weighted median	15	0.283315	0.354767	0.424525	-0.421855	0.988486
Beef intake || id:ukb-b-2862	WMH	Inverse variance weighted	15	0.246696	0.412776	0.550073	-0.562345	1.05574
Beef intake || id:ukb-b-2862	WMH	Simple mode	15	0.505048	0.677501	0.468327	-0.761913	1.77201
Beef intake || id:ukb-b-2862	WMH	Weighted mode	15	0.527155	0.643137	0.426144	-0.652426	1.70674
Bread intake || id:ukb-b-11348	WMH	MR Egger	30	-0.221303	0.720897	0.761128	-1.63426	1.19166
Bread intake || id:ukb-b-11348	WMH	Weighted median	30	0.0788912	0.210477	0.707793	-0.329421	0.487204
Bread intake || id:ukb-b-11348	WMH	Inverse variance weighted	30	0.0579711	0.159774	0.71673	-0.255186	0.371128
Bread intake || id:ukb-b-11348	WMH	Simple mode	30	0.132398	0.474438	0.782177	-0.697047	0.961843
Bread intake || id:ukb-b-11348	WMH	Weighted mode	30	0.0615631	0.386461	0.874537	-0.663298	0.786424
Calcium|| id:ukb-b-8951	WMH	MR Egger	20	0.535184	0.266259	0.0596601	0.0133174	1.05705
Calcium|| id:ukb-b-8951	WMH	Weighted median	20	-0.0922126	0.117965	0.434396	-0.323425	0.139
Calcium|| id:ukb-b-8951	WMH	Inverse variance weighted	20	-0.115061	0.0889211	0.195677	-0.289346	0.0592245
Calcium|| id:ukb-b-8951	WMH	Simple mode	20	-0.0955336	0.219323	0.668047	-0.525407	0.33434
Calcium|| id:ukb-b-8951	WMH	Weighted mode	20	-0.100585	0.22145	0.654822	-0.534627	0.333456
Cereal intake || id:ukb-b-15926	WMH	MR Egger	39	0.115224	0.770934	0.882002	-1.39581	1.62625
Cereal intake || id:ukb-b-15926	WMH	Weighted median	39	0.0552645	0.190066	0.771231	-0.317264	0.427793
Cereal intake || id:ukb-b-15926	WMH	Inverse variance weighted	39	-0.0381365	0.175187	0.82767	-0.381503	0.30523
Cereal intake || id:ukb-b-15926	WMH	Simple mode	39	-0.126809	0.404087	0.755378	-0.918819	0.665202
Cereal intake || id:ukb-b-15926	WMH	Weighted mode	39	-0.126809	0.393862	0.749246	-0.898779	0.645162
Cheese intake || id:ukb-b-1489	WMH	MR Egger	64	0.0360545	0.433615	0.934001	-0.813831	0.88594
Cheese intake || id:ukb-b-1489	WMH	Weighted median	64	-0.170366	0.13263	0.198958	-0.43032	0.0895878
Cheese intake || id:ukb-b-1489	WMH	Inverse variance weighted	64	-0.0752432	0.102533	0.463045	-0.276209	0.125722
Cheese intake || id:ukb-b-1489	WMH	Simple mode	64	-0.349393	0.346616	0.317306	-1.02876	0.329976
Cheese intake || id:ukb-b-1489	WMH	Weighted mode	64	-0.349393	0.321232	0.280887	-0.979008	0.280222
Coffee intake || id:ukb-b-5237	WMH	MR Egger	39	-0.358078	0.244621	0.15169	-0.837535	0.121378
Coffee intake || id:ukb-b-5237	WMH	Weighted median	39	-0.219768	0.162404	0.175986	-0.53808	0.0985439
Coffee intake || id:ukb-b-5237	WMH	Inverse variance weighted	39	-0.154982	0.121589	0.202437	-0.393297	0.0833327
Coffee intake || id:ukb-b-5237	WMH	Simple mode	39	0.185423	0.345459	0.594574	-0.491678	0.862523
Coffee intake || id:ukb-b-5237	WMH	Weighted mode	39	-0.161987	0.169279	0.344655	-0.493775	0.1698
Cooked vegetable intake || id:ukb-b-8089	WMH	MR Egger	17	-1.44722	3.32337	0.669424	-7.96103	5.06659
Cooked vegetable intake || id:ukb-b-8089	WMH	Weighted median	17	-0.00476313	0.362776	0.989524	-0.715804	0.706278
Cooked vegetable intake || id:ukb-b-8089	WMH	Inverse variance weighted	17	-0.103888	0.294737	0.724482	-0.681572	0.473797
Cooked vegetable intake || id:ukb-b-8089	WMH	Simple mode	17	0.0814496	0.71205	0.910354	-1.31417	1.47707
Cooked vegetable intake || id:ukb-b-8089	WMH	Weighted mode	17	-0.00639474	0.64711	0.992238	-1.27473	1.26194
Copper || id:ieu-a-1073	WMH	MR Egger	5	0.0455938	0.08182	0.616235	-0.114773	0.205961
Copper || id:ieu-a-1073	WMH	Weighted median	5	0.0241234	0.0313884	0.442163	-0.0373978	0.0856446
Copper || id:ieu-a-1073	WMH	Inverse variance weighted	5	0.0227799	0.0257248	0.375876	-0.0276408	0.0732005
Copper || id:ieu-a-1073	WMH	Simple mode	5	0.000607939	0.040919	0.988858	-0.0795934	0.0808093
Copper || id:ieu-a-1073	WMH	Weighted mode	5	0.0204039	0.0375962	0.616152	-0.0532846	0.0940924
Dried fruit intake || id:ukb-b-16576	WMH	MR Egger	41	-1.46606	0.82283	0.0825813	-3.07881	0.146685
Dried fruit intake || id:ukb-b-16576	WMH	Weighted median	41	0.043638	0.212735	0.837472	-0.373323	0.460599
Dried fruit intake || id:ukb-b-16576	WMH	Inverse variance weighted	41	-0.120439	0.18698	0.519492	-0.486921	0.246042
Dried fruit intake || id:ukb-b-16576	WMH	Simple mode	41	0.132924	0.46605	0.776951	-0.780534	1.04638
Dried fruit intake || id:ukb-b-16576	WMH	Weighted mode	41	0.0452956	0.48075	0.925406	-0.896975	0.987566
Fresh fruit intake || id:ukb-b-3881	WMH	MR Egger	53	0.106871	0.568631	0.851665	-1.00764	1.22139
Fresh fruit intake || id:ukb-b-3881	WMH	Weighted median	53	0.0548629	0.240522	0.819569	-0.416561	0.526287
Fresh fruit intake || id:ukb-b-3881	WMH	Inverse variance weighted	53	0.125148	0.160525	0.435616	-0.18948	0.439776
Fresh fruit intake || id:ukb-b-3881	WMH	Simple mode	53	0.191185	0.499883	0.703679	-0.788585	1.17096
Fresh fruit intake || id:ukb-b-3881	WMH	Weighted mode	53	0.0592288	0.390321	0.879976	-0.705801	0.824259
Iron || id:ieu-a-1049	WMH	MR Egger	3	-0.102797	0.0678619	0.371454	-0.235807	0.030212
Iron || id:ieu-a-1049	WMH	Weighted median	3	-0.064385	0.0365627	0.0782473	-0.136048	0.0072779
Iron || id:ieu-a-1049	WMH	Inverse variance weighted	3	-0.0563262	0.0344242	0.10179	-0.123798	0.0111453
Iron || id:ieu-a-1049	WMH	Simple mode	3	-0.0663483	0.0412836	0.249271	-0.147264	0.0145676
Iron || id:ieu-a-1049	WMH	Weighted mode	3	-0.065773	0.0393202	0.236345	-0.142841	0.0112946
Lamb/mutton intake || id:ukb-b-14179	WMH	MR Egger	31	1.69926	0.9868	0.0957236	-0.234872	3.63338
Lamb/mutton intake || id:ukb-b-14179	WMH	Weighted median	31	0.0167707	0.260134	0.948597	-0.493093	0.526634
Lamb/mutton intake || id:ukb-b-14179	WMH	Inverse variance weighted	31	0.0232024	0.249026	0.925767	-0.464889	0.511294
Lamb/mutton intake || id:ukb-b-14179	WMH	Simple mode	31	-0.0529546	0.510273	0.918037	-1.05309	0.947179
Lamb/mutton intake || id:ukb-b-14179	WMH	Weighted mode	31	0.0697696	0.448813	0.877505	-0.809904	0.949443
Magnesium || id:ukb-b-7372	WMH	MR Egger	17	-0.117233	0.174935	0.512948	-0.460105	0.22564
Magnesium || id:ukb-b-7372	WMH	Weighted median	17	0.0819141	0.123943	0.508675	-0.161014	0.324842
Magnesium || id:ukb-b-7372	WMH	Inverse variance weighted	17	0.0060622	0.0904092	0.94654	-0.17114	0.183264
Magnesium || id:ukb-b-7372	WMH	Simple mode	17	0.077885	0.21922	0.727018	-0.351786	0.507556
Magnesium || id:ukb-b-7372	WMH	Weighted mode	17	0.077885	0.209112	0.714441	-0.331975	0.487745
Monounsaturated fatty acid levels || id:ebi-a-GCST90092928	WMH	MR Egger	68	-0.0770399	0.0604232	0.206777	-0.195469	0.0413895
Monounsaturated fatty acid levels || id:ebi-a-GCST90092928	WMH	Weighted median	68	-0.0703528	0.0446831	0.115376	-0.157932	0.0172261
Monounsaturated fatty acid levels || id:ebi-a-GCST90092928	WMH	Inverse variance weighted	68	-0.0346991	0.0360692	0.336043	-0.105395	0.0359966
Monounsaturated fatty acid levels || id:ebi-a-GCST90092928	WMH	Simple mode	68	-0.0338983	0.0929111	0.716375	-0.216004	0.148207
Monounsaturated fatty acid levels || id:ebi-a-GCST90092928	WMH	Weighted mode	68	-0.063986	0.0509714	0.21372	-0.16389	0.035918
Non-oily fish intake || id:ukb-b-17627	WMH	MR Egger	11	-1.99313	1.30645	0.161449	-4.55377	0.567512
Non-oily fish intake || id:ukb-b-17627	WMH	Weighted median	11	-0.632518	0.370836	0.0880726	-1.35936	0.094321
Non-oily fish intake || id:ukb-b-17627	WMH	Inverse variance weighted	11	-0.452434	0.283104	0.110016	-1.00732	0.10245
Non-oily fish intake || id:ukb-b-17627	WMH	Simple mode	11	-0.763401	0.639115	0.259858	-2.01607	0.489265
Non-oily fish intake || id:ukb-b-17627	WMH	Weighted mode	11	-0.846858	0.577541	0.17329	-1.97884	0.285123
Oily fish intake || id:ukb-b-2209	WMH	MR Egger	60	-0.325759	0.487912	0.506999	-1.28207	0.630548
Oily fish intake || id:ukb-b-2209	WMH	Weighted median	60	-0.0536514	0.148554	0.717982	-0.344817	0.237514
Oily fish intake || id:ukb-b-2209	WMH	Inverse variance weighted	60	-0.0182752	0.117092	0.875974	-0.247776	0.211226
Oily fish intake || id:ukb-b-2209	WMH	Simple mode	60	-0.135339	0.340209	0.692205	-0.80215	0.531471
Oily fish intake || id:ukb-b-2209	WMH	Weighted mode	60	-0.0919287	0.339253	0.787357	-0.756864	0.573006
Pork intake || id:ukb-b-5640	WMH	MR Egger	14	-4.78312	3.56086	0.204044	-11.7624	2.19616
Pork intake || id:ukb-b-5640	WMH	Weighted median	14	-0.348931	0.430293	0.417414	-1.19231	0.494443
Pork intake || id:ukb-b-5640	WMH	Inverse variance weighted	14	-0.538504	0.527011	0.306872	-1.57144	0.494438
Pork intake || id:ukb-b-5640	WMH	Simple mode	14	-0.580179	0.727366	0.439405	-2.00582	0.845459
Pork intake || id:ukb-b-5640	WMH	Weighted mode	14	-0.459184	0.694073	0.519796	-1.81957	0.901199
Poultry intake || id:ukb-b-8006	WMH	MR Egger	7	5.26118	10.4213	0.635123	-15.1645	25.6869
Poultry intake || id:ukb-b-8006	WMH	Weighted median	7	-0.350619	0.467276	0.453045	-1.26648	0.565241
Poultry intake || id:ukb-b-8006	WMH	Inverse variance weighted	7	-0.384024	0.354223	0.278306	-1.0783	0.310252
Poultry intake || id:ukb-b-8006	WMH	Simple mode	7	-0.305815	0.662593	0.660668	-1.6045	0.992867
Poultry intake || id:ukb-b-8006	WMH	Weighted mode	7	-0.314496	0.65107	0.646183	-1.59059	0.9616
Processed meat intake || id:ukb-b-6324	WMH	MR Egger	23	0.164653	0.820051	0.842799	-1.44265	1.77195
Processed meat intake || id:ukb-b-6324	WMH	Weighted median	23	0.0388922	0.228545	0.864874	-0.409055	0.48684
Processed meat intake || id:ukb-b-6324	WMH	Inverse variance weighted	23	0.292132	0.169464	0.0847334	-0.0400175	0.624281
Processed meat intake || id:ukb-b-6324	WMH	Simple mode	23	-0.0929827	0.496223	0.853079	-1.06558	0.879614
Processed meat intake || id:ukb-b-6324	WMH	Weighted mode	23	-0.120572	0.516267	0.817497	-1.13246	0.891311
Salad / raw vegetable intake || id:ukb-b-1996	WMH	MR Egger	19	1.80911	1.9351	0.362935	-1.98369	5.60192
Salad / raw vegetable intake || id:ukb-b-1996	WMH	Weighted median	19	-0.391097	0.405044	0.334262	-1.18498	0.40279
Salad / raw vegetable intake || id:ukb-b-1996	WMH	Inverse variance weighted	19	0.0410486	0.385668	0.915237	-0.71486	0.796958
Salad / raw vegetable intake || id:ukb-b-1996	WMH	Simple mode	19	-0.828698	0.903016	0.37091	-2.59861	0.941214
Salad / raw vegetable intake || id:ukb-b-1996	WMH	Weighted mode	19	-0.668233	0.736103	0.375978	-2.11099	0.774528
Salt added to food || id:ukb-b-8121	WMH	MR Egger	102	0.113582	0.28063	0.686534	-0.436453	0.663617
Salt added to food || id:ukb-b-8121	WMH	Weighted median	102	0.0555906	0.117648	0.636557	-0.174999	0.28618
Salt added to food || id:ukb-b-8121	WMH	Inverse variance weighted	102	0.123471	0.0850437	0.146541	-0.0432143	0.290157
Salt added to food || id:ukb-b-8121	WMH	Simple mode	102	-0.404465	0.28176	0.154237	-0.956715	0.147786
Salt added to food || id:ukb-b-8121	WMH	Weighted mode	102	-0.276902	0.229944	0.231321	-0.727592	0.173788
Tea intake || id:ukb-b-6066	WMH	MR Egger	39	-0.154813	0.233702	0.511797	-0.61287	0.303243
Tea intake || id:ukb-b-6066	WMH	Weighted median	39	-0.241292	0.140191	0.0852203	-0.516067	0.0334821
Tea intake || id:ukb-b-6066	WMH	Inverse variance weighted	39	-0.132917	0.100711	0.186908	-0.330311	0.0644774
Tea intake || id:ukb-b-6066	WMH	Simple mode	39	-0.0881268	0.269893	0.745819	-0.617116	0.440863
Tea intake || id:ukb-b-6066	WMH	Weighted mode	39	-0.161449	0.158109	0.31365	-0.471342	0.148443
Vitamin and mineral supplements: Vitamin A || id:ukb-a-458	WMH	MR Egger	15	-2.00262	3.39888	0.565827	-8.66443	4.65919
Vitamin and mineral supplements: Vitamin A || id:ukb-a-458	WMH	Weighted median	15	-2.92008	2.10044	0.164461	-7.03695	1.19678
Vitamin and mineral supplements: Vitamin A || id:ukb-a-458	WMH	Inverse variance weighted	15	-3.31346	1.57218	0.0350695	-6.39494	-0.231983
Vitamin and mineral supplements: Vitamin A || id:ukb-a-458	WMH	Simple mode	15	-2.14839	4.04357	0.603532	-10.0738	5.77701
Vitamin and mineral supplements: Vitamin A || id:ukb-a-458	WMH	Weighted mode	15	-2.14839	4.06312	0.605258	-10.1121	5.81532
Vitamin and mineral supplements: Vitamin B|| id:ukb-a-460	WMH	MR Egger	10	6.24958	4.87104	0.235408	-3.29764	15.7968
Vitamin and mineral supplements: Vitamin B|| id:ukb-a-460	WMH	Weighted median	10	0.0985422	1.68674	0.953413	-3.20746	3.40454
Vitamin and mineral supplements: Vitamin B|| id:ukb-a-460	WMH	Inverse variance weighted	10	0.0714541	1.33356	0.957268	-2.54231	2.68522
Vitamin and mineral supplements: Vitamin B|| id:ukb-a-460	WMH	Simple mode	10	-1.42066	2.93756	0.640205	-7.17827	4.33695
Vitamin and mineral supplements: Vitamin B|| id:ukb-a-460	WMH	Weighted mode	10	1.47982	2.83981	0.614875	-4.0862	7.04585
Vitamin and mineral supplements: Vitamin C || id:ukb-a-461	WMH	MR Egger	17	-1.62367	2.4793	0.522454	-6.48309	3.23575
Vitamin and mineral supplements: Vitamin C || id:ukb-a-461	WMH	Weighted median	17	1.13336	0.952828	0.234254	-0.734181	3.00091
Vitamin and mineral supplements: Vitamin C || id:ukb-a-461	WMH	Inverse variance weighted	17	0.889786	0.708143	0.208932	-0.498174	2.27774
Vitamin and mineral supplements: Vitamin C || id:ukb-a-461	WMH	Simple mode	17	1.78266	1.78371	0.33247	-1.71341	5.27874
Vitamin and mineral supplements: Vitamin C || id:ukb-a-461	WMH	Weighted mode	17	1.74981	1.65964	0.307391	-1.50307	5.0027
Vitamin and mineral supplements: Vitamin D || id:ukb-a-462	WMH	MR Egger	13	5.40117	4.10172	0.214678	-2.6382	13.4406
Vitamin and mineral supplements: Vitamin D || id:ukb-a-462	WMH	Weighted median	13	-1.45755	1.72055	0.396917	-4.82983	1.91473
Vitamin and mineral supplements: Vitamin D || id:ukb-a-462	WMH	Inverse variance weighted	13	-0.100558	1.60863	0.950155	-3.25347	3.05236
Vitamin and mineral supplements: Vitamin D || id:ukb-a-462	WMH	Simple mode	13	-2.82427	3.17294	0.390903	-9.04323	3.3947
Vitamin and mineral supplements: Vitamin D || id:ukb-a-462	WMH	Weighted mode	13	-2.36774	3.06059	0.454125	-8.36649	3.63101
Vitamin and mineral supplements: Vitamin E || id:ukb-a-463	WMH	MR Egger	12	-0.528987	3.89007	0.894533	-8.15353	7.09556
Vitamin and mineral supplements: Vitamin E || id:ukb-a-463	WMH	Weighted median	12	-1.47594	2.00721	0.462145	-5.41007	2.45819
Vitamin and mineral supplements: Vitamin E || id:ukb-a-463	WMH	Inverse variance weighted	12	-0.0618551	1.66157	0.970304	-3.31853	3.19482
Vitamin and mineral supplements: Vitamin E || id:ukb-a-463	WMH	Simple mode	12	-3.04061	4.21309	0.485533	-11.2983	5.21703
Vitamin and mineral supplements: Vitamin E || id:ukb-a-463	WMH	Weighted mode	12	-3.17985	3.99492	0.442886	-11.0099	4.65019
Water intake || id:ukb-b-14898	WMH	MR Egger	40	0.253995	0.402428	0.531718	-0.534765	1.04275
Water intake || id:ukb-b-14898	WMH	Weighted median	40	-0.128441	0.187861	0.494163	-0.496648	0.239766
Water intake || id:ukb-b-14898	WMH	Inverse variance weighted	40	-0.144708	0.143227	0.312333	-0.425434	0.136018
Water intake || id:ukb-b-14898	WMH	Simple mode	40	-0.0208941	0.391113	0.957668	-0.787475	0.745687
Water intake || id:ukb-b-14898	WMH	Weighted mode	40	0.0563004	0.274253	0.838416	-0.481236	0.593836
Zinc || id:ieu-a-1079	WMH	Inverse variance weighted	2	0.0144641	0.0336772	0.667565	-0.0515432	0.0804713
Mineral and other dietary supplements: Selenium || id:ukb-b-19158	WMH	MR Egger	7	1.29645	7.5602	0.870568	-13.5216	16.1144
Mineral and other dietary supplements: Selenium || id:ukb-b-19158	WMH	Weighted median	7	2.57008	3.15894	0.41588	-3.62144	8.76159
Mineral and other dietary supplements: Selenium || id:ukb-b-19158	WMH	Inverse variance weighted	7	2.66958	2.34583	0.255116	-1.92825	7.26741
Mineral and other dietary supplements: Selenium || id:ukb-b-19158	WMH	Simple mode	7	2.85597	4.55037	0.553365	-6.06276	11.7747
Mineral and other dietary supplements: Selenium || id:ukb-b-19158	WMH	Weighted mode	7	2.75283	4.47606	0.561132	-6.02024	11.5259
Polyunsaturated fatty acid levels || id:ebi-a-GCST90092939	WMH	MR Egger	64	-0.143873	0.0529176	0.00848632	-0.247591	-0.0401542
Polyunsaturated fatty acid levels || id:ebi-a-GCST90092939	WMH	Weighted median	64	-0.0936941	0.0413921	0.0236003	-0.174822	-0.0125656
Polyunsaturated fatty acid levels || id:ebi-a-GCST90092939	WMH	Inverse variance weighted	64	-0.0701525	0.0283172	0.013235	-0.125654	-0.0146508
Polyunsaturated fatty acid levels || id:ebi-a-GCST90092939	WMH	Simple mode	64	-0.191254	0.0901003	0.0377173	-0.367851	-0.0146573
Polyunsaturated fatty acid levels || id:ebi-a-GCST90092939	WMH	Weighted mode	64	-0.109966	0.0618668	0.0803179	-0.231225	0.0112926
Cl, confidence interval; nsnp, number of single-nucleotide polymorphisms; OR, odds ratio.

## Sheet: TableS4
Table S4. Heterogeneity testing of the causal relationship between 32 diets and WMH.
Exposure	Outcome	method	Q	Q_df	Q_pval
Alcohol intake frequency. || id:ukb-b-5779	WMH	MR Egger	108.948	93	0.12369
Alcohol intake frequency. || id:ukb-b-5779	WMH	Inverse variance weighted	108.957	94	0.138771
Beef intake || id:ukb-b-2862	WMH	MR Egger	45.5766	13	1.67635e-05
Beef intake || id:ukb-b-2862	WMH	Inverse variance weighted	45.5783	14	3.28514e-05
Bread intake || id:ukb-b-11348	WMH	MR Egger	39.346	28	0.0755156
Bread intake || id:ukb-b-11348	WMH	Inverse variance weighted	39.5682	29	0.091249
Calcium|| id:ukb-b-8951	WMH	MR Egger	15.2754	18	0.642976
Calcium|| id:ukb-b-8951	WMH	Inverse variance weighted	21.8792	19	0.290311
Cereal intake || id:ukb-b-15926	WMH	MR Egger	71.6044	37	0.00055168
Cereal intake || id:ukb-b-15926	WMH	Inverse variance weighted	71.6853	38	0.000775211
Cheese intake || id:ukb-b-1489	WMH	MR Egger	89.0735	62	0.0137308
Cheese intake || id:ukb-b-1489	WMH	Inverse variance weighted	89.1738	63	0.0166908
Coffee intake || id:ukb-b-5237	WMH	MR Egger	44.188	37	0.193986
Coffee intake || id:ukb-b-5237	WMH	Inverse variance weighted	45.2821	38	0.194166
Cooked vegetable intake || id:ukb-b-8089	WMH	MR Egger	23.1138	15	0.0817527
Cooked vegetable intake || id:ukb-b-8089	WMH	Inverse variance weighted	23.3677	16	0.104253
Copper || id:ieu-a-1073	WMH	MR Egger	1.93269	3	0.586493
Copper || id:ieu-a-1073	WMH	Inverse variance weighted	2.01897	4	0.73227
Dried fruit intake || id:ukb-b-16576	WMH	MR Egger	68.03	39	0.00272385
Dried fruit intake || id:ukb-b-16576	WMH	Inverse variance weighted	72.9375	40	0.00112448
Fresh fruit intake || id:ukb-b-3881	WMH	MR Egger	52.3979	51	0.419534
Fresh fruit intake || id:ukb-b-3881	WMH	Inverse variance weighted	52.399	52	0.458419
Iron || id:ieu-a-1049	WMH	MR Egger	0.58685	1	0.44364
Iron || id:ieu-a-1049	WMH	Inverse variance weighted	1.21826	2	0.543823
Lamb/mutton intake || id:ukb-b-14179	WMH	MR Egger	47.5084	29	0.0165189
Lamb/mutton intake || id:ukb-b-14179	WMH	Inverse variance weighted	52.5338	30	0.00666745
Magnesium || id:ukb-b-7372	WMH	MR Egger	12.0818	15	0.672826
Magnesium || id:ukb-b-7372	WMH	Inverse variance weighted	12.7596	16	0.690247
Monounsaturated fatty acid levels || id:ebi-a-GCST90092928	WMH	MR Egger	120.122	66	5.31894e-05
Monounsaturated fatty acid levels || id:ebi-a-GCST90092928	WMH	Inverse variance weighted	121.513	67	5.24688e-05
Non-oily fish intake || id:ukb-b-17627	WMH	MR Egger	9.58489	9	0.385123
Non-oily fish intake || id:ukb-b-17627	WMH	Inverse variance weighted	11.1357	10	0.347046
Oily fish intake || id:ukb-b-2209	WMH	MR Egger	85.3397	58	0.0112301
Oily fish intake || id:ukb-b-2209	WMH	Inverse variance weighted	85.9601	59	0.0125414
Pork intake || id:ukb-b-5640	WMH	MR Egger	39.6934	12	8.08387e-05
Pork intake || id:ukb-b-5640	WMH	Inverse variance weighted	44.4951	13	2.5398e-05
Poultry intake || id:ukb-b-8006	WMH	MR Egger	2.52207	5	0.773168
Poultry intake || id:ukb-b-8006	WMH	Inverse variance weighted	2.81585	6	0.83158
Processed meat intake || id:ukb-b-6324	WMH	MR Egger	26.5882	21	0.184904
Processed meat intake || id:ukb-b-6324	WMH	Inverse variance weighted	26.6202	22	0.226008
Salad / raw vegetable intake || id:ukb-b-1996	WMH	MR Egger	41.3057	17	0.000844049
Salad / raw vegetable intake || id:ukb-b-1996	WMH	Inverse variance weighted	43.4186	18	0.000698093
Salt added to food || id:ukb-b-8121	WMH	MR Egger	126.4	100	0.0383546
Salt added to food || id:ukb-b-8121	WMH	Inverse variance weighted	126.402	101	0.0443603
Tea intake || id:ukb-b-6066	WMH	MR Egger	45.3751	37	0.162372
Tea intake || id:ukb-b-6066	WMH	Inverse variance weighted	45.3751	38	0.191201
Vitamin and mineral supplements: Vitamin A || id:ukb-a-458	WMH	MR Egger	8.869692	13	0.7827123
Vitamin and mineral supplements: Vitamin A || id:ukb-a-458	WMH	Inverse variance weighted	9.058920	14	0.8272577
Vitamin and mineral supplements: Vitamin B|| id:ukb-a-460	WMH	MR Egger	2.4409	8	0.96443
Vitamin and mineral supplements: Vitamin B|| id:ukb-a-460	WMH	Inverse variance weighted	4.17993	9	0.899176
Vitamin and mineral supplements: Vitamin C || id:ukb-a-461	WMH	MR Egger	11.8483	15	0.690474
Vitamin and mineral supplements: Vitamin C || id:ukb-a-461	WMH	Inverse variance weighted	12.9673	16	0.675145
Vitamin and mineral supplements: Vitamin D || id:ukb-a-462	WMH	MR Egger	18.3656	11	0.0734759
Vitamin and mineral supplements: Vitamin D || id:ukb-a-462	WMH	Inverse variance weighted	21.8623	12	0.039092
Vitamin and mineral supplements: Vitamin E || id:ukb-a-463	WMH	MR Egger	14.7204	10	0.142592
Vitamin and mineral supplements: Vitamin E || id:ukb-a-463	WMH	Inverse variance weighted	14.747	11	0.194376
Water intake || id:ukb-b-14898	WMH	MR Egger	54.5198	38	0.0402119
Water intake || id:ukb-b-14898	WMH	Inverse variance weighted	56.1316	39	0.0371357
Zinc || id:ieu-a-1079	WMH	Inverse variance weighted	0.299939	1	0.58392
Mineral and other dietary supplements: Selenium || id:ukb-b-19158	WMH	MR Egger	4.38551	5	0.495346
Mineral and other dietary supplements: Selenium || id:ukb-b-19158	WMH	Inverse variance weighted	4.42202	6	0.619764
Polyunsaturated fatty acid levels || id:ebi-a-GCST90092939	WMH	MR Egger	71.8586	62	0.183665
Polyunsaturated fatty acid levels || id:ebi-a-GCST90092939	WMH	Inverse variance weighted	74.9778	63	0.143523

## Sheet: TableS5
Table S5. Pleiotropy testing of the causal relationship between 32 diets and WMH
Exposure	Outcome	egger_intercept	se	pval
Alcohol intake frequency. || id:ukb-b-5779	WMH	0.000247351	0.00281828	0.930251
Beef intake || id:ukb-b-2862	WMH	0.000602328	0.027681	0.98297
Bread intake || id:ukb-b-11348	WMH	0.0040703	0.0102375	0.693951
Calcium|| id:ukb-b-8951	WMH	-0.0241619	0.00940235	0.0192848
Cereal intake || id:ukb-b-15926	WMH	-0.00223005	0.0109093	0.839148
Cheese intake || id:ukb-b-1489	WMH	-0.00190971	0.00722601	0.792439
Coffee intake || id:ukb-b-5237	WMH	0.00381142	0.003982	0.344697
Cooked vegetable intake || id:ukb-b-8089	WMH	0.0138245	0.0340593	0.690551
Copper || id:ieu-a-1073	WMH	-0.00466595	0.0158853	0.788115
Dried fruit intake || id:ukb-b-16576	WMH	0.0167752	0.0100013	0.10148
Fresh fruit intake || id:ukb-b-3881	WMH	0.000174327	0.00519878	0.973381
Iron || id:ieu-a-1049	WMH	0.010301	0.0129636	0.57254
Lamb/mutton intake || id:ukb-b-14179	WMH	-0.0188011	0.0107346	0.0904401
Magnesium || id:ukb-b-7372	WMH	0.00607038	0.00737344	0.423247
Monounsaturated fatty acid levels || id:ebi-a-GCST90092928	WMH	0.00294421	0.00336756	0.385133
Non-oily fish intake || id:ukb-b-17627	WMH	0.0192962	0.0159908	0.258304
Oily fish intake || id:ukb-b-2209	WMH	0.00458745	0.00706444	0.518661
Pork intake || id:ukb-b-5640	WMH	0.0438796	0.0364194	0.251488
Poultry intake || id:ukb-b-8006	WMH	-0.0611929	0.112899	0.611082
Processed meat intake || id:ukb-b-6324	WMH	0.00196119	0.0123309	0.875152
Salad / raw vegetable intake || id:ukb-b-1996	WMH	-0.019213	0.0206033	0.364122
Salt added to food || id:ukb-b-8121	WMH	0.000148463	0.00401278	0.970561
Tea intake || id:ukb-b-6066	WMH	0.000455715	0.00437567	0.917615
Vitamin and mineral supplements: Vitamin A || id:ukb-a-458	WMH	-0.00480999	0.0110574	0.670695
Vitamin and mineral supplements: Vitamin B|| id:ukb-a-460	WMH	-0.020046	0.0152011	0.22376
Vitamin and mineral supplements: Vitamin C || id:ukb-a-461	WMH	0.011564	0.0109317	0.306865
Vitamin and mineral supplements: Vitamin D || id:ukb-a-462	WMH	-0.0279253	0.0192963	0.175735
Vitamin and mineral supplements: Vitamin E || id:ukb-a-463	WMH	0.00163786	0.012197	0.895842
Water intake || id:ukb-b-14898	WMH	-0.00631311	0.00595623	0.295873
Zinc || id:ieu-a-1079	WMH	NA	NA	NA
Mineral and other dietary supplements: Selenium || id:ukb-b-19158	WMH	0.00283545	0.0148409	0.855997
Polyunsaturated fatty acid levels || id:ebi-a-GCST90092939	WMH	0.00510628	0.00311262	0.105964
P > 0.05 suggested that there was no horizontal pleiotropy.

## Sheet: TableS6
Table S6. Analyzing the causal relationship between 32 diets and FA by various MR analyses.
Exposure	Outcome	Method	nsnp	b	se	pval	lo_ci	up_ci
Alcohol intake frequency. || id:ukb-b-5779	FA	MR Egger	96	0.57504	0.53109	0.281687	-0.465897	1.61598
Alcohol intake frequency. || id:ukb-b-5779	FA	Weighted median	96	0.481381	0.359841	0.180975	-0.223908	1.18667
Alcohol intake frequency. || id:ukb-b-5779	FA	Inverse variance weighted	96	0.136867	0.231517	0.554403	-0.316906	0.590641
Alcohol intake frequency. || id:ukb-b-5779	FA	Simple mode	96	-0.747808	0.837778	0.374322	-2.38985	0.894237
Alcohol intake frequency. || id:ukb-b-5779	FA	Weighted mode	96	0.414324	0.412031	0.31718	-0.393257	1.2219
Beef intake || id:ukb-b-2862	FA	MR Egger	15	-0.723268	6.38116	0.911489	-13.2303	11.7838
Beef intake || id:ukb-b-2862	FA	Weighted median	15	0.430626	1.41092	0.760207	-2.33478	3.19604
Beef intake || id:ukb-b-2862	FA	Inverse variance weighted	15	-0.0296952	1.1927	0.980137	-2.3674	2.30801
Beef intake || id:ukb-b-2862	FA	Simple mode	15	-0.385377	2.73584	0.889985	-5.74762	4.97686
Beef intake || id:ukb-b-2862	FA	Weighted mode	15	0.44006	2.36342	0.854962	-4.19225	5.07237
Bread intake || id:ukb-b-11348	FA	MR Egger	29	-0.271349	2.85939	0.925097	-5.87576	5.33306
Bread intake || id:ukb-b-11348	FA	Weighted median	29	-0.387848	0.865844	0.654195	-2.0849	1.30921
Bread intake || id:ukb-b-11348	FA	Inverse variance weighted	29	-0.0844146	0.63138	0.893641	-1.32192	1.15309
Bread intake || id:ukb-b-11348	FA	Simple mode	29	0.635395	1.8453	0.73317	-2.9814	4.25218
Bread intake || id:ukb-b-11348	FA	Weighted mode	29	-0.617469	1.61565	0.705213	-3.78414	2.5492
Calcium|| id:ukb-b-8951	FA	MR Egger	19	-2.929	1.49407	0.066546	-5.85738	-0.000620173
Calcium|| id:ukb-b-8951	FA	Weighted median	19	-0.686677	0.526596	0.192237	-1.7188	0.345452
Calcium|| id:ukb-b-8951	FA	Inverse variance weighted	19	-0.21745	0.475343	0.647341	-1.14912	0.714222
Calcium|| id:ukb-b-8951	FA	Simple mode	19	-0.904867	0.964778	0.36071	-2.79583	0.986098
Calcium|| id:ukb-b-8951	FA	Weighted mode	19	-0.904867	0.95659	0.356711	-2.77978	0.97005
Cereal intake || id:ukb-b-15926	FA	MR Egger	39	0.15122	3.46679	0.965442	-6.64368	6.94613
Cereal intake || id:ukb-b-15926	FA	Weighted median	39	-0.710974	0.898815	0.428936	-2.47265	1.0507
Cereal intake || id:ukb-b-15926	FA	Inverse variance weighted	39	-0.766135	0.78846	0.331207	-2.31152	0.779247
Cereal intake || id:ukb-b-15926	FA	Simple mode	39	-0.486044	2.02659	0.811749	-4.45817	3.48608
Cereal intake || id:ukb-b-15926	FA	Weighted mode	39	-0.486044	1.89289	0.798739	-4.19611	3.22402
Cheese intake || id:ukb-b-1489	FA	MR Egger	64	0.872451	1.65545	0.600062	-2.37223	4.11713
Cheese intake || id:ukb-b-1489	FA	Weighted median	64	0.172184	0.575303	0.764716	-0.95541	1.29978
Cheese intake || id:ukb-b-1489	FA	Inverse variance weighted	64	0.32279	0.391394	0.409531	-0.444342	1.08992
Cheese intake || id:ukb-b-1489	FA	Simple mode	64	0.191113	1.36824	0.88936	-2.49063	2.87286
Cheese intake || id:ukb-b-1489	FA	Weighted mode	64	0.149619	1.18955	0.900308	-2.18189	2.48113
Coffee intake || id:ukb-b-5237	FA	MR Egger	39	-1.09272	1.04958	0.304583	-3.14989	0.964454
Coffee intake || id:ukb-b-5237	FA	Weighted median	39	-0.858111	0.691135	0.214385	-2.21273	0.496514
Coffee intake || id:ukb-b-5237	FA	Inverse variance weighted	39	-0.246624	0.521061	0.635992	-1.2679	0.774657
Coffee intake || id:ukb-b-5237	FA	Simple mode	39	0.317576	1.51796	0.8354	-2.65763	3.29278
Coffee intake || id:ukb-b-5237	FA	Weighted mode	39	-0.511769	0.731022	0.488146	-1.94457	0.921034
Cooked vegetable intake || id:ukb-b-8089	FA	MR Egger	17	5.84037	13.256	0.665798	-20.1414	31.8221
Cooked vegetable intake || id:ukb-b-8089	FA	Weighted median	17	-0.0140238	1.49226	0.992502	-2.93886	2.91081
Cooked vegetable intake || id:ukb-b-8089	FA	Inverse variance weighted	17	1.52417	1.17366	0.194065	-0.776203	3.82455
Cooked vegetable intake || id:ukb-b-8089	FA	Simple mode	17	-0.746529	2.76763	0.790811	-6.17109	4.67803
Cooked vegetable intake || id:ukb-b-8089	FA	Weighted mode	17	-0.687913	2.65867	0.799132	-5.8989	4.52308
Copper || id:ieu-a-1073	FA	MR Egger	5	0.0783046	0.582222	0.901529	-1.06285	1.21946
Copper || id:ieu-a-1073	FA	Weighted median	5	0.0192295	0.14827	0.89681	-0.271379	0.309838
Copper || id:ieu-a-1073	FA	Inverse variance weighted	5	-0.00509401	0.1593	0.97449	-0.317322	0.307134
Copper || id:ieu-a-1073	FA	Simple mode	5	-0.00689962	0.23633	0.978108	-0.470106	0.456307
Copper || id:ieu-a-1073	FA	Weighted mode	5	0.123518	0.175086	0.519433	-0.21965	0.466686
Dried fruit intake || id:ukb-b-16576	FA	MR Egger	41	-1.64945	3.61034	0.6503	-8.72571	5.42681
Dried fruit intake || id:ukb-b-16576	FA	Weighted median	41	-0.737123	0.950132	0.437861	-2.59938	1.12514
Dried fruit intake || id:ukb-b-16576	FA	Inverse variance weighted	41	-0.216974	0.793949	0.784635	-1.77311	1.33917
Dried fruit intake || id:ukb-b-16576	FA	Simple mode	41	-1.91959	2.21626	0.391578	-6.26346	2.42427
Dried fruit intake || id:ukb-b-16576	FA	Weighted mode	41	-0.942913	2.23695	0.675634	-5.32733	3.4415
Fresh fruit intake || id:ukb-b-3881	FA	MR Egger	53	2.23462	2.64279	0.401753	-2.94525	7.41449
Fresh fruit intake || id:ukb-b-3881	FA	Weighted median	53	0.796375	1.06638	0.455183	-1.29373	2.88648
Fresh fruit intake || id:ukb-b-3881	FA	Inverse variance weighted	53	0.525267	0.749495	0.48341	-0.943743	1.99428
Fresh fruit intake || id:ukb-b-3881	FA	Simple mode	53	-1.01609	2.24121	0.652172	-5.40887	3.37669
Fresh fruit intake || id:ukb-b-3881	FA	Weighted mode	53	1.18231	1.65233	0.477476	-2.05626	4.42089
Iron || id:ieu-a-1049	FA	MR Egger	10	0.0810834	0.210448	0.710066	-0.331395	0.493562
Iron || id:ieu-a-1049	FA	Weighted median	10	-0.000888529	0.169453	0.995816	-0.333017	0.33124
Iron || id:ieu-a-1049	FA	Inverse variance weighted	10	-0.0748424	0.13714	0.585248	-0.343638	0.193953
Iron || id:ieu-a-1049	FA	Simple mode	10	-0.0560287	0.28118	0.846486	-0.60714	0.495083
Iron || id:ieu-a-1049	FA	Weighted mode	10	-0.00504329	0.160583	0.975631	-0.319786	0.309699
Lamb/mutton intake || id:ukb-b-14179	FA	MR Egger	31	-1.46396	3.78247	0.701554	-8.87759	5.94968
Lamb/mutton intake || id:ukb-b-14179	FA	Weighted median	31	-1.28005	1.21277	0.291209	-3.65708	1.09699
Lamb/mutton intake || id:ukb-b-14179	FA	Inverse variance weighted	31	-0.295249	0.909924	0.745577	-2.0787	1.4882
Lamb/mutton intake || id:ukb-b-14179	FA	Simple mode	31	-2.04922	2.69718	0.453325	-7.33569	3.23725
Lamb/mutton intake || id:ukb-b-14179	FA	Weighted mode	31	-2.39724	2.46371	0.338324	-7.22611	2.43163
Magnesium || id:ukb-b-7372	FA	MR Egger	17	-0.0603686	0.768919	0.938459	-1.56745	1.44671
Magnesium || id:ukb-b-7372	FA	Weighted median	17	0.112588	0.551267	0.83817	-0.967896	1.19307
Magnesium || id:ukb-b-7372	FA	Inverse variance weighted	17	-0.1165	0.395309	0.768219	-0.891305	0.658306
Magnesium || id:ukb-b-7372	FA	Simple mode	17	0.42404	0.987651	0.6734	-1.51176	2.35984
Magnesium || id:ukb-b-7372	FA	Weighted mode	17	0.38597	0.959856	0.692922	-1.49535	2.26729
Monounsaturated fatty acid levels || id:ebi-a-GCST90092928	FA	MR Egger	66	0.219598	0.23025	0.343807	-0.231693	0.670889
Monounsaturated fatty acid levels || id:ebi-a-GCST90092928	FA	Weighted median	66	-0.0263417	0.183245	0.885697	-0.385502	0.332819
Monounsaturated fatty acid levels || id:ebi-a-GCST90092928	FA	Inverse variance weighted	66	0.173485	0.136481	0.203682	-0.0940174	0.440988
Monounsaturated fatty acid levels || id:ebi-a-GCST90092928	FA	Simple mode	66	0.0608985	0.343317	0.85976	-0.612003	0.7338
Monounsaturated fatty acid levels || id:ebi-a-GCST90092928	FA	Weighted mode	66	0.037327	0.207932	0.858091	-0.370219	0.444873
Non-oily fish intake || id:ukb-b-17627	FA	MR Egger	11	8.57114	5.54657	0.156673	-2.30015	19.4424
Non-oily fish intake || id:ukb-b-17627	FA	Weighted median	11	0.92739	1.61278	0.565274	-2.23366	4.08844
Non-oily fish intake || id:ukb-b-17627	FA	Inverse variance weighted	11	1.89208	1.17467	0.107238	-0.410274	4.19443
Non-oily fish intake || id:ukb-b-17627	FA	Simple mode	11	-0.47095	2.93085	0.87554	-6.21542	5.27352
Non-oily fish intake || id:ukb-b-17627	FA	Weighted mode	11	-0.6274	3.4228	0.858225	-7.33608	6.08128
Oily fish intake || id:ukb-b-2209	FA	MR Egger	60	4.38669	1.91866	0.0259046	0.626122	8.14725
Oily fish intake || id:ukb-b-2209	FA	Weighted median	60	0.458404	0.5985	0.443723	-0.714656	1.63146
Oily fish intake || id:ukb-b-2209	FA	Inverse variance weighted	60	0.358124	0.47664	0.452442	-0.57609	1.29234
Oily fish intake || id:ukb-b-2209	FA	Simple mode	60	0.489464	1.40719	0.729206	-2.26863	3.24756
Oily fish intake || id:ukb-b-2209	FA	Weighted mode	60	0.594309	1.28498	0.64542	-1.92425	3.11287
Pork intake || id:ukb-b-5640	FA	MR Egger	14	3.22094	11.1941	0.778459	-18.7196	25.1614
Pork intake || id:ukb-b-5640	FA	Weighted median	14	-1.39796	1.8253	0.443746	-4.97555	2.17962
Pork intake || id:ukb-b-5640	FA	Inverse variance weighted	14	0.606081	1.56745	0.699003	-2.46612	3.67829
Pork intake || id:ukb-b-5640	FA	Simple mode	14	-1.89115	3.01381	0.5412	-7.79823	4.01592
Pork intake || id:ukb-b-5640	FA	Weighted mode	14	-1.9489	3.08933	0.539072	-8.00399	4.10618
Poultry intake || id:ukb-b-8006	FA	MR Egger	7	44.7631	74.391	0.573596	-101.043	190.57
Poultry intake || id:ukb-b-8006	FA	Weighted median	7	0.80846	2.20624	0.714034	-3.51576	5.13268
Poultry intake || id:ukb-b-8006	FA	Inverse variance weighted	7	3.0233	2.38035	0.204046	-1.64219	7.68879
Poultry intake || id:ukb-b-8006	FA	Simple mode	7	-0.248722	2.96375	0.935849	-6.05768	5.56024
Poultry intake || id:ukb-b-8006	FA	Weighted mode	7	-0.248722	2.75277	0.930947	-5.64416	5.14671
Processed meat intake || id:ukb-b-6324	FA	MR Egger	23	-0.932686	4.24046	0.828035	-9.24398	7.37861
Processed meat intake || id:ukb-b-6324	FA	Weighted median	23	0.562225	0.947758	0.553037	-1.29538	2.41983
Processed meat intake || id:ukb-b-6324	FA	Inverse variance weighted	23	0.331843	0.87844	0.705606	-1.3899	2.05358
Processed meat intake || id:ukb-b-6324	FA	Simple mode	23	1.40157	1.97859	0.486155	-2.47647	5.27962
Processed meat intake || id:ukb-b-6324	FA	Weighted mode	23	1.63924	2.17991	0.460037	-2.63339	5.91187
Salad / raw vegetable intake || id:ukb-b-1996	FA	MR Egger	19	-6.03134	6.45101	0.362908	-18.6753	6.61264
Salad / raw vegetable intake || id:ukb-b-1996	FA	Weighted median	19	0.950605	1.53887	0.536753	-2.06558	3.96679
Salad / raw vegetable intake || id:ukb-b-1996	FA	Inverse variance weighted	19	1.72356	1.30754	0.187445	-0.839211	4.28633
Salad / raw vegetable intake || id:ukb-b-1996	FA	Simple mode	19	1.09727	2.8989	0.709478	-4.58458	6.77911
Salad / raw vegetable intake || id:ukb-b-1996	FA	Weighted mode	19	0.958692	2.86001	0.741345	-4.64694	6.56432
Salt added to food || id:ukb-b-8121	FA	MR Egger	102	-1.1949	1.4488	0.411477	-4.03455	1.64475
Salt added to food || id:ukb-b-8121	FA	Weighted median	102	-0.211629	0.539862	0.695055	-1.26976	0.846501
Salt added to food || id:ukb-b-8121	FA	Inverse variance weighted	102	-0.184172	0.44031	0.675744	-1.04718	0.678836
Salt added to food || id:ukb-b-8121	FA	Simple mode	102	-0.261285	1.38527	0.850772	-2.97642	2.45385
Salt added to food || id:ukb-b-8121	FA	Weighted mode	102	-0.261285	1.09234	0.811438	-2.40228	1.87971
Tea intake || id:ukb-b-6066	FA	MR Egger	39	-0.473911	1.12984	0.677313	-2.68839	1.74057
Tea intake || id:ukb-b-6066	FA	Weighted median	39	-0.223805	0.629197	0.722066	-1.45703	1.00942
Tea intake || id:ukb-b-6066	FA	Inverse variance weighted	39	-0.263926	0.486739	0.587658	-1.21793	0.690083
Tea intake || id:ukb-b-6066	FA	Simple mode	39	0.528893	1.28344	0.682588	-1.98664	3.04443
Tea intake || id:ukb-b-6066	FA	Weighted mode	39	-0.0995838	0.676546	0.883757	-1.42561	1.22645
Vitamin and mineral supplements: Vitamin A || id:ukb-a-458	FA	MR Egger	15	5.23864	17.8551	0.77385	-29.7574	40.2347
Vitamin and mineral supplements: Vitamin A || id:ukb-a-458	FA	Weighted median	15	-2.34058	9.16207	0.798364	-20.2982	15.6171
Vitamin and mineral supplements: Vitamin A || id:ukb-a-458	FA	Inverse variance weighted	15	5.71734	7.96188	0.472702	-9.88794	21.3226
Vitamin and mineral supplements: Vitamin A || id:ukb-a-458	FA	Simple mode	15	-2.79549	16.7386	0.869752	-35.6032	30.0122
Vitamin and mineral supplements: Vitamin A || id:ukb-a-458	FA	Weighted mode	15	-2.45182	15.6203	0.877515	-33.0677	28.164
Vitamin and mineral supplements: Vitamin B|| id:ukb-a-460	FA	MR Egger	10	11.4015	25.513	0.666806	-38.604	61.407
Vitamin and mineral supplements: Vitamin B|| id:ukb-a-460	FA	Weighted median	10	-0.19179	7.97506	0.980814	-15.8229	15.4393
Vitamin and mineral supplements: Vitamin B|| id:ukb-a-460	FA	Inverse variance weighted	10	-3.80064	6.74483	0.573101	-17.0205	9.41922
Vitamin and mineral supplements: Vitamin B|| id:ukb-a-460	FA	Simple mode	10	4.46716	16.1815	0.788732	-27.2485	36.1828
Vitamin and mineral supplements: Vitamin B|| id:ukb-a-460	FA	Weighted mode	10	3.14554	14.5086	0.833195	-25.2913	31.5824
Vitamin and mineral supplements: Vitamin C || id:ukb-a-461	FA	MR Egger	17	-5.82203	10.8445	0.599235	-27.0773	15.4332
Vitamin and mineral supplements: Vitamin C || id:ukb-a-461	FA	Weighted median	17	-5.26095	4.10942	0.200469	-13.3154	2.79351
Vitamin and mineral supplements: Vitamin C || id:ukb-a-461	FA	Inverse variance weighted	17	-3.88535	3.097	0.209641	-9.95546	2.18477
Vitamin and mineral supplements: Vitamin C || id:ukb-a-461	FA	Simple mode	17	-4.12365	7.67924	0.598666	-19.175	10.9277
Vitamin and mineral supplements: Vitamin C || id:ukb-a-461	FA	Weighted mode	17	-4.00253	7.33857	0.592994	-18.3861	10.3811
Vitamin and mineral supplements: Vitamin D || id:ukb-a-462	FA	MR Egger	13	-7.82537	13.8819	0.584262	-35.034	19.3832
Vitamin and mineral supplements: Vitamin D || id:ukb-a-462	FA	Weighted median	13	-3.58929	6.70025	0.592169	-16.7218	9.5432
Vitamin and mineral supplements: Vitamin D || id:ukb-a-462	FA	Inverse variance weighted	13	-3.71499	5.21344	0.476107	-13.9333	6.50336
Vitamin and mineral supplements: Vitamin D || id:ukb-a-462	FA	Simple mode	13	-4.28657	11.5433	0.716852	-26.9114	18.3382
Vitamin and mineral supplements: Vitamin D || id:ukb-a-462	FA	Weighted mode	13	-5.04077	11.1499	0.659268	-26.8946	16.8131
Vitamin and mineral supplements: Vitamin E || id:ukb-a-463	FA	MR Egger	12	-18.149	15.0248	0.254864	-47.5977	11.2997
Vitamin and mineral supplements: Vitamin E || id:ukb-a-463	FA	Weighted median	12	4.61276	8.67247	0.594805	-12.3853	21.6108
Vitamin and mineral supplements: Vitamin E || id:ukb-a-463	FA	Inverse variance weighted	12	-8.12038	6.58955	0.217833	-21.0359	4.79514
Vitamin and mineral supplements: Vitamin E || id:ukb-a-463	FA	Simple mode	12	8.43443	15.7695	0.603391	-22.4737	39.3426
Vitamin and mineral supplements: Vitamin E || id:ukb-a-463	FA	Weighted mode	12	8.2058	13.7179	0.561833	-18.6813	35.0929
Water intake || id:ukb-b-14898	FA	MR Egger	40	2.29317	1.57955	0.154767	-0.802742	5.38909
Water intake || id:ukb-b-14898	FA	Weighted median	40	0.310776	0.782237	0.691152	-1.22241	1.84396
Water intake || id:ukb-b-14898	FA	Inverse variance weighted	40	0.258609	0.567464	0.648586	-0.853621	1.37084
Water intake || id:ukb-b-14898	FA	Simple mode	40	-1.74054	1.57146	0.274822	-4.82061	1.33952
Water intake || id:ukb-b-14898	FA	Weighted mode	40	0.195153	1.04747	0.853167	-1.85788	2.24819
Zinc || id:ieu-a-1079	FA	MR Egger	7	-0.49091	0.469704	0.343827	-1.41153	0.42971
Zinc || id:ieu-a-1079	FA	Weighted median	7	0.0409868	0.137888	0.766277	-0.229273	0.311247
Zinc || id:ieu-a-1079	FA	Inverse variance weighted	7	-0.0695138	0.123683	0.574095	-0.311933	0.172905
Zinc || id:ieu-a-1079	FA	Simple mode	7	0.070708	0.233269	0.772035	-0.3865	0.527916
Zinc || id:ieu-a-1079	FA	Weighted mode	7	0.0757116	0.285	0.799397	-0.482887	0.634311
Mineral and other dietary supplements: Selenium || id:ukb-b-19158	FA	MR Egger	7	26.0709	48.3732	0.613041	-68.7405	120.882
Mineral and other dietary supplements: Selenium || id:ukb-b-19158	FA	Weighted median	7	8.71792	15.7302	0.57943	-22.1132	39.549
Mineral and other dietary supplements: Selenium || id:ukb-b-19158	FA	Inverse variance weighted	7	0.525106	14.144	0.970385	-27.1971	28.2474
Mineral and other dietary supplements: Selenium || id:ukb-b-19158	FA	Simple mode	7	25.2686	30.1272	0.433759	-33.7808	84.3179
Mineral and other dietary supplements: Selenium || id:ukb-b-19158	FA	Weighted mode	7	23.8994	26.2474	0.397638	-27.5454	75.3443
Polyunsaturated fatty acid levels || id:ebi-a-GCST90092939	FA	MR Egger	64	-0.356057	0.241822	0.145973	-0.830028	0.117914
Polyunsaturated fatty acid levels || id:ebi-a-GCST90092939	FA	Weighted median	64	-0.158036	0.186431	0.396609	-0.52344	0.207368
Polyunsaturated fatty acid levels || id:ebi-a-GCST90092939	FA	Inverse variance weighted	64	-0.0544431	0.128831	0.672592	-0.306952	0.198066
Polyunsaturated fatty acid levels || id:ebi-a-GCST90092939	FA	Simple mode	64	-0.336079	0.331392	0.314394	-0.985606	0.313449
Polyunsaturated fatty acid levels || id:ebi-a-GCST90092939	FA	Weighted mode	64	-0.256052	0.237676	0.285446	-0.721896	0.209792
Cl, confidence interval; nsnp, number of single-nucleotide polymorphisms; OR, odds ratio.

## Sheet: TableS7
Table S7. Heterogeneity testing of the causal relationship between 32 diets and FA.
Exposure	Outcome	method	Q	Q_df	Q_pval
Alcohol intake frequency. || id:ukb-b-5779	FA	MR Egger	131.806	94	0.0061585
Alcohol intake frequency. || id:ukb-b-5779	FA	Inverse variance weighted	132.985	95	0.00616188
Beef intake || id:ukb-b-2862	FA	MR Egger	19.8559	13	0.0988614
Beef intake || id:ukb-b-2862	FA	Inverse variance weighted	19.8747	14	0.134142
Bread intake || id:ukb-b-11348	FA	MR Egger	30.3478	27	0.298755
Bread intake || id:ukb-b-11348	FA	Inverse variance weighted	30.3529	28	0.346552
Calcium|| id:ukb-b-8951	FA	MR Egger	24.2394	17	0.113076
Calcium|| id:ukb-b-8951	FA	Inverse variance weighted	29.3911	18	0.0438034
Cereal intake || id:ukb-b-15926	FA	MR Egger	75.6941	37	0.000180759
Cereal intake || id:ukb-b-15926	FA	Inverse variance weighted	75.8454	38	0.0002554
Cheese intake || id:ukb-b-1489	FA	MR Egger	67.7347	62	0.287948
Cheese intake || id:ukb-b-1489	FA	Inverse variance weighted	67.8624	63	0.315054
Coffee intake || id:ukb-b-5237	FA	MR Egger	42.3784	37	0.250166
Coffee intake || id:ukb-b-5237	FA	Inverse variance weighted	43.3673	38	0.253163
Cooked vegetable intake || id:ukb-b-8089	FA	MR Egger	19.2038	15	0.204645
Cooked vegetable intake || id:ukb-b-8089	FA	Inverse variance weighted	19.3407	16	0.251391
Copper || id:ieu-a-1073	FA	MR Egger	7.95576	3	0.0469349
Copper || id:ieu-a-1073	FA	Inverse variance weighted	8.01616	4	0.0909881
Dried fruit intake || id:ukb-b-16576	FA	MR Egger	68.6511	40	0.00321361
Dried fruit intake || id:ukb-b-16576	FA	Inverse variance weighted	68.3608	39	0.00251358
Fresh fruit intake || id:ukb-b-3881	FA	MR Egger	59.1283	51	0.20302
Fresh fruit intake || id:ukb-b-3881	FA	Inverse variance weighted	59.6562	52	0.217269
Iron || id:ieu-a-1049	FA	MR Egger	6.39944	8	0.602582
Iron || id:ieu-a-1049	FA	Inverse variance weighted	7.3536	9	0.600356
Lamb/mutton intake || id:ukb-b-14179	FA	MR Egger	36.6687	30	0.186995
Lamb/mutton intake || id:ukb-b-14179	FA	Inverse variance weighted	36.5407	29	0.158339
Magnesium || id:ukb-b-7372	FA	MR Egger	15.1982	15	0.437238
Magnesium || id:ukb-b-7372	FA	Inverse variance weighted	15.2056	16	0.509638
Monounsaturated fatty acid levels || id:ebi-a-GCST90092928	FA	MR Egger	86.6644	64	0.0311928
Monounsaturated fatty acid levels || id:ebi-a-GCST90092928	FA	Inverse variance weighted	86.7488	65	0.0370829
Non-oily fish intake || id:ukb-b-17627	FA	MR Egger	7.04282	9	0.632662
Non-oily fish intake || id:ukb-b-17627	FA	Inverse variance weighted	8.56095	10	0.574214
Oily fish intake || id:ukb-b-2209	FA	MR Egger	68.7733	58	0.157368
Oily fish intake || id:ukb-b-2209	FA	Inverse variance weighted	74.3232	59	0.0862217
Pork intake || id:ukb-b-5640	FA	MR Egger	20.4413	12	0.0591858
Pork intake || id:ukb-b-5640	FA	Inverse variance weighted	20.5362	13	0.0826228
Poultry intake || id:ukb-b-8006	FA	MR Egger	13.3027	5	0.0207016
Poultry intake || id:ukb-b-8006	FA	Inverse variance weighted	14.1412	6	0.0280978
Processed meat intake || id:ukb-b-6324	FA	MR Egger	37.2013	21	0.0159601
Processed meat intake || id:ukb-b-6324	FA	Inverse variance weighted	37.3662	22	0.021557
Salad / raw vegetable intake || id:ukb-b-1996	FA	MR Egger	23.9577	17	0.120589
Salad / raw vegetable intake || id:ukb-b-1996	FA	Inverse variance weighted	26.079	18	0.0979656
Salt added to food || id:ukb-b-8121	FA	MR Egger	175.991	100	4.16328e-06
Salt added to food || id:ukb-b-8121	FA	Inverse variance weighted	176.935	101	4.52656e-06
Tea intake || id:ukb-b-6066	FA	MR Egger	55.2804	37	0.0270856
Tea intake || id:ukb-b-6066	FA	Inverse variance weighted	55.3441	38	0.0342
Vitamin and mineral supplements: Vitamin A || id:ukb-a-458	FA	MR Egger	18.7704	13	0.130397
Vitamin and mineral supplements: Vitamin A || id:ukb-a-458	FA	Inverse variance weighted	18.7717	14	0.173857
Vitamin and mineral supplements: Vitamin B|| id:ukb-a-460	FA	MR Egger	11.4747	8	0.176227
Vitamin and mineral supplements: Vitamin B|| id:ukb-a-460	FA	Inverse variance weighted	12.0252	9	0.211891
Vitamin and mineral supplements: Vitamin C || id:ukb-a-461	FA	MR Egger	11.3052	15	0.730672
Vitamin and mineral supplements: Vitamin C || id:ukb-a-461	FA	Inverse variance weighted	11.34	16	0.788031
Vitamin and mineral supplements: Vitamin D || id:ukb-a-462	FA	MR Egger	7.05452	11	0.794652
Vitamin and mineral supplements: Vitamin D || id:ukb-a-462	FA	Inverse variance weighted	7.15659	12	0.847094
Vitamin and mineral supplements: Vitamin E || id:ukb-a-463	FA	MR Egger	11.4657	10	0.322406
Vitamin and mineral supplements: Vitamin E || id:ukb-a-463	FA	Inverse variance weighted	12.1045	11	0.355837
Water intake || id:ukb-b-14898	FA	MR Egger	43.7609	38	0.240171
Water intake || id:ukb-b-14898	FA	Inverse variance weighted	45.9474	39	0.206458
Zinc || id:ieu-a-1079	FA	MR Egger	7.74519	5	0.170849
Zinc || id:ieu-a-1079	FA	Inverse variance weighted	9.08715	6	0.168736
Mineral and other dietary supplements: Selenium || id:ukb-b-19158	FA	MR Egger	10.739	5	0.0568081
Mineral and other dietary supplements: Selenium || id:ukb-b-19158	FA	Inverse variance weighted	11.402	6	0.0767178
Polyunsaturated fatty acid levels || id:ebi-a-GCST90092939	FA	MR Egger	78.2675	62	0.079509
Polyunsaturated fatty acid levels || id:ebi-a-GCST90092939	FA	Inverse variance weighted	80.9902	63	0.0630659

## Sheet: TableS8
Table S8. Pleiotropy testing of the causal relationship between 32 diets and FA
Exposure	Outcome	egger_intercept	se	pval
Alcohol intake frequency. || id:ukb-b-5779	FA	-0.0123011	0.0134158	0.361534
Beef intake || id:ukb-b-2862	FA	0.00883992	0.0797878	0.913473
Bread intake || id:ukb-b-11348	FA	0.00274394	0.0408973	0.947002
Calcium|| id:ukb-b-8951	FA	0.0984143	0.0517746	0.0744174
Cereal intake || id:ukb-b-15926	FA	-0.0133399	0.0490585	0.787196
Cheese intake || id:ukb-b-1489	FA	-0.00942993	0.0275839	0.73361
Coffee intake || id:ukb-b-5237	FA	0.0158673	0.0170763	0.35881
Cooked vegetable intake || id:ukb-b-8089	FA	-0.0444193	0.135854	0.748214
Copper || id:ieu-a-1073	FA	-0.0170671	0.113093	0.889622
Dried fruit intake || id:ukb-b-16576	FA	0.01786	0.0438877	0.686272
Fresh fruit intake || id:ukb-b-3881	FA	-0.0163055	0.0241634	0.502849
Iron || id:ieu-a-1049	FA	-0.0222246	0.0227523	0.357273
Lamb/mutton intake || id:ukb-b-14179	FA	0.0131134	0.0411553	0.75229
Magnesium || id:ukb-b-7372	FA	-0.00276662	0.0324296	0.933142
Monounsaturated fatty acid levels || id:ebi-a-GCST90092928	FA	-0.00321649	0.0128837	0.803652
Non-oily fish intake || id:ukb-b-17627	FA	-0.0836202	0.0678666	0.24912
Oily fish intake || id:ukb-b-2209	FA	-0.0600942	0.0277769	0.0346388
Pork intake || id:ukb-b-5640	FA	-0.0270307	0.114488	0.817336
Poultry intake || id:ukb-b-8006	FA	-0.452443	0.805904	0.598747
Processed meat intake || id:ukb-b-6324	FA	0.0194548	0.0637629	0.763284
Salad / raw vegetable intake || id:ukb-b-1996	FA	0.0842488	0.0686689	0.236587
Salt added to food || id:ukb-b-8121	FA	0.0151732	0.0207161	0.465615
Tea intake || id:ukb-b-6066	FA	0.00436802	0.0211471	0.837491
Vitamin and mineral supplements: Vitamin A || id:ukb-a-458	FA	0.00175659	0.0580825	0.976333
Vitamin and mineral supplements: Vitamin B|| id:ukb-a-460	FA	-0.0493373	0.0796338	0.552784
Vitamin and mineral supplements: Vitamin C || id:ukb-a-461	FA	0.0089109	0.0478189	0.85467
Vitamin and mineral supplements: Vitamin D || id:ukb-a-462	FA	0.0208707	0.0653269	0.755347
Vitamin and mineral supplements: Vitamin E || id:ukb-a-463	FA	0.0351633	0.0471075	0.47258
Water intake || id:ukb-b-14898	FA	-0.0322066	0.0233734	0.176291
Zinc || id:ieu-a-1079	FA	0.0915006	0.098307	0.394698
Mineral and other dietary supplements: Selenium || id:ukb-b-19158	FA	-0.0528029	0.0950336	0.602411
Polyunsaturated fatty acid levels || id:ebi-a-GCST90092939	FA	0.0208865	0.0142221	0.147
P > 0.05 suggested that there was no horizontal pleiotropy.

[truncated: 27 more sheets: TableS9, TableS10, TableS11, TableS12, TableS13, TableS14, TableS15, TableS16, TableS17, TableS18, TableS19, TableS20, TableS21, TableS22, TableS23, TableS24, TableS25, TableS26, TableS27, TableS28 …]
